# Supplementary material for: Prospective Approach to Deciphering the Impact of Intercellular Mitochondrial Transfer from Human Neural Stem Cells and Brain Tumor-Initiating Cells to Neighboring Astrocytes
Source: Cells. 2024 Jan 23;13(3):204. doi: 10.3390/cells13030204 (PMC10854889; doi:10.3390/cells13030204)
Supplement: Supplementary file 1 [file cells-13-00204-s001.zip]

Archive with 3 entries (3 files):
- Suppl_table S1_ Statistically significantly up_down regulated genes.xlsx
- Suppl_table S2_ Gene pathway analysis.xlsx
- Suppl_table S3_ RT-PCR primers.xlsx
