# Supplementary material for: Prospective Approach to Deciphering the Impact of Intercellular Mitochondrial Transfer from Human Neural Stem Cells and Brain Tumor-Initiating Cells to Neighboring Astrocytes
Source: Cells. 2024 Jan 23;13(3):204. doi: 10.3390/cells13030204 (PMC10854889; doi:10.3390/cells13030204)
Supplement: Supplementary file 1 [file cells-13-00204-s001.zip › Suppl_table S1_ Statistically significantly up_down regulated genes.xlsx]

## Sheet: README
Summary of tabs in this document	Description
diff_summary	Summary of the number of differentially expressed features for
	each differential test run at QValue 0.05. Please refer to
	the diff tab for more details.
counts	Counts per feature: the number of observations in raw reads.
	* This is the input data for differential analysis in edgeR,
	but the values themselves are not normalized to account
	for differences in sequencing depth.
norm	Normalized expression per feature.
	* Units are CPM (counts per million). Normalization accounts
	for differences in sequencing depth across libraries, allowing
	expression levels to be directly compared between samples.
	* Additional normalization with TMM (trimmed mean of M-values)
	scaling was performed in edgeR. TMM normalization is more
	robust to outlier features, and seeks to ensure that the
	average log-fold-change across samples is 0.
avg	Average normalized expression per sample group.
	* Units are CPM (counts per million).
diff	Differential expression statistics, which may include:
	* Statistics from generalized linear models, modeling the effect
	of multiple factors or sample groups simulataneously. There
	will be 2 columns per factor test, one for PValue, and
	one for QValue (FDR-corrected p-value). You may see tests
	both for individual factors (e.g., Treatment: QValue),
	and for interaction terms between factors (e.g., Treatment::Genotype:
	QValue). Interaction terms test whether one factor's effect
	depends on the other factor (e.g., if the effect of a treatment
	depends on genotype).
	* Pair-wise comparisons between samples. You will see four columns
	per comparison, all starting with the set of the groups
	being compared, e.g., Disease/Control.
	* The four columns are: (1) logFC (log2 fold-change), (2) logCPM
	(log2 mean expression between both groups), (3) PValue,
	and (4) QValue. Note that the sample naming, such as Disease/Control
	(Disease divided by Control), indicates the direction of
	the logFC: positive values mean higher expression in the
	numerator (Disease), negative values mean higher expression
	in the denominator (Control).
lib	Normalization and dispersion estimates based on different differential
	comparisons. Normalization factors include the library size
	and TMM factor estimated by edgeR. Dispersion estimates include
	the common dispersion estimated for each comparison, and the
	corresponding biological coefficient of variation (BCV), equal
	to the square-root of the dispersion.
Glossary of terms	Description
Log-scale	All log-scaling is log2-scale.
feature	Genomic feature we are quantifying and comparing in this analysis.
	These could be genes or isoforms from RNA-seq, peaks from ChIP-seq
	or ATAC-seq, taxa from metagenomics, or many other NGS-derived
	quantities.
	* Features that have been excluded from analysis due to low
	expression have their values printed as "NA" and are placed
	at the bottom of the tables.
logFC	Log2 fold-change. The log-scaled fold-change is more natural
	to use for fair comparisons, as increases and decreases are
	symmetrized around 0. For example:
	* 0 = no change
	* 1 = 2-fold increase, -1 = 2-fold decrease
	* 2 = 4-fold increase, -2 = 4-fold decrease, and so on.
	* To convert back to linear scale, compute "2^(logFC)".
	* To reverse the order of the comparison, for example if logFC
	is calculated as Disease/Control but you want to see Control/Disease,
	reverse the sign (+2 becomes -2).
CPM	Counts per million: standard unit of normalized expression to
	account for difference in sequencing depth. Calcuated as the
	counts per feature over millions of counts per sample (column
	sum for that sample).
logCPM	Log2-scaled CPM. A pseudo-count (small constant value) will be
	added to avoid taking the log of 0.
PValue	Nominal p-value from a statistical test. This should NOT be used
	to assess statistical significance, as it is not corrected
	for multiple testing and would result in many false positives.
	We include it for completeness in the report.
QValue	Corrected p-value, to be used for assessing statistical significance.
	The term q-value has many synonyms, including FDR (false discovery
	rate), and Benjamini or Benjamini-Hochberg or B-H p-value.
lib.size	Library size: total number of reads in the library across all
	features.
norm.factors	TMM (trimmed mean of M-values) factors computed by edgeR. These
	are calculated based on an assumption that the average log
	fold-change across samples should be 0, excluding the top and
	bottom few percentiles. The overall normalization factor for
	each sample is the product of the lib.size and the norm.factor,
	divided by 1 million.
Common Dispersion	Experiment-wide variance estimate across all features in the
	data set. Higher values indicate more variable replicates.
	Related to the Biological Coefficient of Variation (BCV) (see
	blow).
Biological Coefficient of Variation (BCV)	Effective coefficient of variation for the comparison, equal
	to the square root of the dispersion. Typical values for well-controlled
	model systems are ~0.05-0.2, i.e., 5% to 20% variation relative
	to the mean.

## Sheet: diff_summary
Comparison	Significant at FDR<0.05 out of 28173 total	Up	Down
Source	705
C/A	517	250	267

## Sheet: diff
Geneid	Gene name	Transcript type	Source: PValue	Source: QValue	C/A : logFC	C/A : logCPM	C/A : PValue	C/A : QValue
ENSG00000198542	ITGBL1	retained_intron,protein_coding	4.99168e-14	2.00901e-10	9.50089	1.22495	8.36537e-12	1.17839e-08
ENSG00000106511	MEOX2	protein_coding	1.57417e-13	4.03175e-10	9.36092	1.07909	2.57981e-11	3.30368e-08
ENSG00000139292	LGR5	retained_intron,protein_coding	3.30599e-13	7.16458e-10	9.26991	0.985024	4.71797e-11	5.53831e-08
ENSG00000137745	MMP13	protein_coding	5.55855e-13	9.78757e-10	9.20589	0.919247	7.56932e-11	8.20194e-08
ENSG00000166426	CRABP1	nonsense_mediated_decay,retained_intron,protein_coding	3.03603e-12	3.7653e-09	8.99477	0.704997	3.51752e-10	2.75275e-07
ENSG00000165694	FRMD7	protein_coding	5.08064e-10	3.04546e-07	8.33345	0.0673588	4.35727e-08	1.51552e-05
ENSG00000273415	RP11-702B10.2	lincRNA	1.28245e-09	6.94818e-07	8.20833	-0.0464018	9.98955e-08	3.0927e-05
ENSG00000114805	PLCH1	retained_intron,protein_coding	1.07217e-16	1.47973e-12	7.97499	2.73392	9.15786e-16	8.60015e-12
ENSG00000138135	CH25H	protein_coding	1.01559e-08	3.91949e-06	7.91991	-0.299001	6.33399e-07	0.000141625
ENSG00000185904	LINC00839	lincRNA	1.79745e-08	6.10116e-06	7.83779	-0.368334	1.25319e-06	0.000241349
ENSG00000187546	AGMO	processed_transcript,protein_coding	1.79745e-08	6.10116e-06	7.83779	-0.368334	1.25319e-06	0.000241349
ENSG00000105851	PIK3CG	processed_transcript,protein_coding	1.79745e-08	6.10116e-06	7.83779	-0.368334	1.25319e-06	0.000241349
ENSG00000230838	LINC01614	lincRNA	8.96768e-14	3.15808e-10	7.73565	1.61295	4.25065e-13	1.19754e-09
ENSG00000073756	PTGS2	nonsense_mediated_decay,processed_transcript,protein_coding	1.50698e-17	4.24561e-13	7.68536	3.40319	1.62864e-16	4.58838e-12
ENSG00000267102	RP11-686D22.7	transcribed_processed_pseudogene	2.31482e-07	4.90342e-05	7.45271	-0.677287	1.25884e-05	0.00161206
ENSG00000164100	NDST3	retained_intron,protein_coding	1.57569e-16	1.47973e-12	7.40987	3.09343	3.90281e-16	5.49769e-12
ENSG00000223414	LINC00473	lincRNA	4.75435e-07	9.21247e-05	7.33792	-0.764027	1.93563e-05	0.0022817
ENSG00000271216	LINC01050	lincRNA	4.75435e-07	9.21247e-05	7.33792	-0.764027	1.93563e-05	0.0022817
ENSG00000221994	ZNF630	nonsense_mediated_decay,protein_coding	1.01508e-06	0.000170225	7.2132	-0.855394	4.80135e-05	0.00479675
ENSG00000081041	CXCL2	processed_transcript,retained_intron,protein_coding	1.01508e-06	0.000170225	7.2132	-0.855394	4.80135e-05	0.00479675
ENSG00000182256	GABRG3	processed_transcript,retained_intron,protein_coding	1.01508e-06	0.000170225	7.2132	-0.855394	4.80135e-05	0.00479675
ENSG00000086717	PPEF1	processed_transcript,retained_intron,protein_coding	1.01508e-06	0.000170225	7.2132	-0.855394	4.80135e-05	0.00479675
ENSG00000070193	FGF10	protein_coding	1.01508e-06	0.000170225	7.2132	-0.855394	4.80135e-05	0.00479675
ENSG00000278727	AC000403.4	lincRNA	2.26209e-06	0.000328504	7.07667	-0.951929	7.76514e-05	0.00680713
ENSG00000164920	OSR2	processed_transcript,protein_coding	2.26209e-06	0.000328504	7.07667	-0.951929	7.76514e-05	0.00680713
ENSG00000232034	AC092168.2	sense_intronic	2.26209e-06	0.000328504	7.07667	-0.951929	7.76514e-05	0.00680713
ENSG00000265800	RP11-649A18.5	sense_intronic	2.26209e-06	0.000328504	7.07667	-0.951929	7.76514e-05	0.00680713
ENSG00000150540	HNMT	nonsense_mediated_decay,processed_transcript,protein_coding	5.28655e-06	0.000653237	6.92585	-1.05428	0.000215797	0.0157504
ENSG00000267745	RP11-686D22.8	processed_transcript	1.30288e-05	0.00133477	6.75741	-1.16323	0.000372171	0.0243841
ENSG00000002745	WNT16	protein_coding	1.30288e-05	0.00133477	6.75741	-1.16323	0.000372171	0.0243841
ENSG00000184564	SLITRK6	protein_coding	1.30288e-05	0.00133477	6.75741	-1.16323	0.000372171	0.0243841
ENSG00000127083	OMD	protein_coding	4.23255e-10	2.64986e-07	6.68152	0.534618	1.6493e-09	9.88634e-07
ENSG00000104044	OCA2	protein_coding	5.05845e-13	9.50078e-10	6.65117	1.91831	3.81386e-12	6.32046e-09
ENSG00000258754	LINC01579	lincRNA	3.40868e-05	0.00293678	6.56667	-1.27973	0.000658456	0.0385669
ENSG00000260750	RP11-482M8.1	lincRNA	3.40868e-05	0.00293678	6.56667	-1.27973	0.000658456	0.0385669
ENSG00000147443	DOK2	nonsense_mediated_decay,retained_intron,protein_coding	3.40868e-05	0.00293678	6.56667	-1.27973	0.000658456	0.0385669
ENSG00000240393	RP11-768G7.1	processed_pseudogene	3.40868e-05	0.00293678	6.56667	-1.27973	0.000658456	0.0385669
ENSG00000242768	RP11-556G22.1	processed_pseudogene	3.40868e-05	0.00293678	6.56667	-1.27973	0.000658456	0.0385669
ENSG00000166148	AVPR1A	protein_coding	3.40868e-05	0.00293678	6.56667	-1.27973	0.000658456	0.0385669
ENSG00000131634	TMEM204	protein_coding	3.40868e-05	0.00293678	6.56667	-1.27973	0.000658456	0.0385669
ENSG00000134489	HRH4	protein_coding	3.40868e-05	0.00293678	6.56667	-1.27973	0.000658456	0.0385669
ENSG00000005471	ABCB4	retained_intron,protein_coding	1.54358e-11	1.61064e-08	6.54431	1.23479	9.3277e-11	9.73294e-08
ENSG00000283632	EXOC3L2	protein_coding	5.09574e-11	4.5402e-08	6.39383	1.09158	2.82373e-10	2.31289e-07
ENSG00000164627	KIF6	processed_transcript,protein_coding	3.7554e-09	1.62771e-06	6.39274	0.263126	1.22309e-08	5.38372e-06
ENSG00000106809	OGN	processed_transcript,protein_coding	1.12155e-10	8.77705e-08	6.29311	0.999765	5.95227e-10	3.9927e-07
ENSG00000123500	COL10A1	protein_coding	8.79437e-12	9.52938e-09	6.0951	1.73847	6.86497e-11	7.73627e-08
ENSG00000266524	GDF10	protein_coding	1.50786e-13	4.03175e-10	6.05823	3.03788	3.66206e-13	1.14635e-09
ENSG00000129173	E2F8	processed_transcript,protein_coding	1.83427e-09	9.22801e-07	5.93123	0.647629	7.6102e-09	3.63393e-06
ENSG00000249378	LINC01060	lincRNA	5.23522e-11	4.5402e-08	5.87335	1.49754	1.01802e-10	9.88986e-08
ENSG00000169071	ROR2	processed_transcript,retained_intron,protein_coding	1.04575e-12	1.73306e-09	5.77904	2.90818	2.59494e-12	5.06454e-09
ENSG00000215808	LINC01139	lincRNA	6.79701e-09	2.69707e-06	5.75654	0.483682	3.06798e-08	1.13729e-05
ENSG00000155966	AFF2	protein_coding	4.56695e-12	5.14659e-09	5.75361	2.38257	7.98386e-12	1.17839e-08
ENSG00000111341	MGP	retained_intron,protein_coding	1.11565e-13	3.49235e-10	5.62908	4.93892	1.64312e-13	6.83762e-10
ENSG00000144891	AGTR1	processed_transcript,protein_coding	3.78167e-10	2.4777e-07	5.62007	1.27524	2.39897e-09	1.37931e-06
ENSG00000164116	GUCY1A3	nonsense_mediated_decay,processed_transcript,retained_intron,protein_coding	5.3181e-11	4.5402e-08	5.60861	1.84343	1.40819e-10	1.27977e-07
ENSG00000172716	SLFN11	retained_intron,protein_coding	1.52996e-10	1.10522e-07	5.38647	1.83571	5.1898e-10	3.65531e-07
ENSG00000196611	MMP1	protein_coding	1.56429e-12	2.31952e-09	5.38467	4.10415	2.91678e-12	5.1359e-09
ENSG00000133110	POSTN	processed_transcript,protein_coding	2.85025e-13	6.69167e-10	5.35344	10.5112	3.5823e-13	1.14635e-09
ENSG00000144063	MALL	nonsense_mediated_decay,protein_coding	1.36089e-07	3.27695e-05	5.3426	0.0977211	5.17189e-07	0.00012178
ENSG00000197162	ZNF785	nonsense_mediated_decay,protein_coding	1.36089e-07	3.27695e-05	5.3426	0.0977211	5.17189e-07	0.00012178
ENSG00000141622	RNF165	nonsense_mediated_decay,retained_intron,protein_coding	2.04734e-08	6.70695e-06	5.29996	0.554366	1.09322e-07	3.27653e-05
ENSG00000251191	LINC00589	lincRNA	2.21344e-07	4.79686e-05	5.27095	0.0447096	8.87249e-07	0.000185159
ENSG00000092068	SLC7A8	nonsense_mediated_decay,processed_transcript,retained_intron,protein_coding	1.46772e-12	2.29722e-09	5.26966	5.11894	2.12605e-12	4.99143e-09
ENSG00000101638	ST8SIA5	nonsense_mediated_decay,processed_transcript,retained_intron,protein_coding	1.9616e-12	2.68724e-09	5.22927	5.13856	2.68961e-12	5.06454e-09
ENSG00000140285	FGF7	nonsense_mediated_decay,processed_transcript,protein_coding	1.34812e-10	9.99489e-08	5.2192	2.18798	2.77843e-10	2.31289e-07
ENSG00000166670	MMP10	protein_coding	4.20837e-08	1.23502e-05	5.19984	0.471417	2.01373e-07	5.45509e-05
ENSG00000262655	SPON1	retained_intron,protein_coding	1.2012e-08	4.4528e-06	5.16818	0.810367	2.05372e-08	8.03603e-06
ENSG00000044524	EPHA3	protein_coding	2.00305e-12	2.68724e-09	5.15015	6.6965	2.69649e-12	5.06454e-09
ENSG00000183160	TMEM119	protein_coding	3.2696e-11	3.07048e-08	5.05673	3.44355	4.53013e-11	5.53831e-08
ENSG00000118526	TCF21	protein_coding	4.43187e-08	1.28721e-05	4.98759	0.666459	2.39209e-07	6.26897e-05
ENSG00000140563	MCTP2	nonsense_mediated_decay,processed_transcript,retained_intron,protein_coding	4.14572e-05	0.00344535	4.95822	-0.867168	0.000492582	0.0304525
ENSG00000162998	FRZB	protein_coding	2.03205e-10	1.43122e-07	4.80709	3.32987	2.87336e-10	2.31289e-07
ENSG00000172123	SLFN12	processed_transcript,retained_intron,protein_coding	1.3273e-08	4.7691e-06	4.80627	1.24525	4.54042e-08	1.55997e-05
ENSG00000173156	RHOD	processed_transcript,protein_coding	6.5924e-07	0.000120602	4.80307	0.142879	2.53942e-06	0.000441951
ENSG00000172061	LRRC15	protein_coding	1.336e-10	9.99489e-08	4.76899	3.96462	2.00413e-10	1.76445e-07
ENSG00000170577	SIX2	protein_coding	1.85332e-08	6.21592e-06	4.75983	1.22066	5.17945e-08	1.73715e-05
ENSG00000145526	CDH18	processed_transcript,protein_coding	2.7149e-09	1.21408e-06	4.75056	1.99981	6.94075e-09	3.37141e-06
ENSG00000118113	MMP8	nonsense_mediated_decay,protein_coding	4.058e-08	1.20559e-05	4.65143	1.1388	1.02223e-07	3.13037e-05
ENSG00000254048	RP11-328K2.1	sense_intronic	0.000204661	0.0127564	4.64726	-1.06799	0.000372171	0.0243841
ENSG00000112297	AIM1	retained_intron,protein_coding	5.44505e-10	3.1959e-07	4.61022	3.64353	7.38898e-10	4.84116e-07
ENSG00000122420	PTGFR	nonsense_mediated_decay,protein_coding	2.37937e-06	0.000343765	4.60941	-0.0221008	9.75259e-06	0.00132096
ENSG00000150636	CCDC102B	processed_transcript,retained_intron,protein_coding	2.20023e-09	1.03312e-06	4.5385	2.84662	3.125e-09	1.69309e-06
ENSG00000116711	PLA2G4A	processed_transcript,protein_coding	8.93487e-10	4.93573e-07	4.52161	3.73593	1.25361e-09	7.67779e-07
ENSG00000137959	IFI44L	processed_transcript,retained_intron,protein_coding	2.64123e-09	1.20018e-06	4.47492	3.0257	4.75426e-09	2.4577e-06
ENSG00000251463	FKBP4P1	processed_pseudogene	3.51533e-07	7.22901e-05	4.43716	0.722199	7.51625e-07	0.000162408
ENSG00000150556	LYPD6B	nonsense_mediated_decay,processed_transcript,protein_coding	2.30532e-07	4.90342e-05	4.40788	0.924281	5.26357e-07	0.00012178
ENSG00000164434	FABP7	protein_coding	1.45185e-07	3.46636e-05	4.40554	1.06476	5.20425e-07	0.00012178
ENSG00000170485	NPAS2	processed_transcript,retained_intron,protein_coding	2.17265e-09	1.03312e-06	4.3771	3.91712	3.27996e-09	1.74352e-06
ENSG00000115844	DLX2	protein_coding	1.33731e-08	4.7691e-06	4.35148	2.40344	1.97719e-08	7.84554e-06
ENSG00000137642	SORL1	processed_transcript,retained_intron,protein_coding	1.73687e-09	8.89688e-07	4.31068	5.36969	2.07037e-09	1.21518e-06
ENSG00000165061	ZMAT4	nonsense_mediated_decay,processed_transcript,retained_intron,protein_coding	1.62014e-05	0.00159039	4.30332	-0.270044	6.07838e-05	0.0057273
ENSG00000140379	BCL2A1	protein_coding	0.000101041	0.0071166	4.26806	-0.700454	0.00020422	0.0151047
ENSG00000150893	FREM2	processed_transcript,protein_coding	1.15905e-06	0.000189849	4.26311	0.56652	2.33944e-06	0.000417145
ENSG00000120708	TGFBI	nonsense_mediated_decay,processed_transcript,retained_intron,protein_coding	2.26475e-09	1.04598e-06	4.21927	11.7996	2.57633e-09	1.45166e-06
ENSG00000092607	TBX15	protein_coding	4.98597e-09	2.03579e-06	4.21544	4.42766	6.45202e-09	3.189e-06
ENSG00000018236	CNTN1	nonsense_mediated_decay,processed_transcript,protein_coding	1.47747e-07	3.49789e-05	4.20797	1.51027	2.79356e-07	7.09036e-05
ENSG00000153283	CD96	nonsense_mediated_decay,protein_coding	2.98709e-05	0.00267159	4.19616	-0.333952	8.47422e-05	0.00732344
ENSG00000128052	KDR	retained_intron,protein_coding	4.19058e-09	1.78881e-06	4.16803	6.165	4.98185e-09	2.50632e-06
ENSG00000163072	NOSTRIN	nonsense_mediated_decay,retained_intron,protein_coding	0.00019834	0.0124174	4.13929	-0.789049	0.000492582	0.0304525
ENSG00000144355	DLX1	processed_transcript,retained_intron,protein_coding	1.21801e-08	4.45648e-06	4.11731	4.01119	1.44041e-08	6.0568e-06
ENSG00000138378	STAT4	processed_transcript,retained_intron,protein_coding	7.80573e-08	2.05524e-05	4.11251	2.14301	1.35421e-07	3.97419e-05
ENSG00000061918	GUCY1B3	protein_coding	3.6137e-08	1.09472e-05	4.10172	2.80631	5.79274e-08	1.91999e-05
ENSG00000081138	CDH7	processed_transcript,protein_coding	1.37132e-08	4.82929e-06	4.10121	4.00813	1.79556e-08	7.33134e-06
ENSG00000134853	PDGFRA	nonsense_mediated_decay,retained_intron,protein_coding	1.08037e-08	4.11316e-06	4.05712	5.46222	1.24212e-08	5.38372e-06
ENSG00000184378	ACTRT3	protein_coding	4.79615e-06	0.000600542	4.045	0.399547	8.14209e-06	0.0011527
ENSG00000152804	HHEX	retained_intron,protein_coding	2.8559e-05	0.0025624	4.0112	-0.155514	0.000102918	0.00865525
ENSG00000182132	KCNIP1	nonsense_mediated_decay,processed_transcript,protein_coding	0.000404217	0.021128	3.9962	-0.882315	0.000783573	0.0439513
ENSG00000164692	COL1A2	retained_intron,protein_coding	2.23613e-08	7.24119e-06	3.98383	4.73761	2.81359e-08	1.0569e-05
ENSG00000138080	EMILIN1	protein_coding	2.90801e-08	9.003e-06	3.95559	4.5546	3.62634e-08	1.32496e-05
ENSG00000106333	PCOLCE	processed_transcript,retained_intron,protein_coding	2.97596e-08	9.11323e-06	3.95257	4.53733	3.66829e-08	1.32496e-05
ENSG00000185774	KCNIP4	nonsense_mediated_decay,processed_transcript,retained_intron,protein_coding	5.14241e-06	0.000638225	3.94833	0.516109	1.10201e-05	0.00144405
ENSG00000117598	PLPPR5	processed_transcript,protein_coding	9.30312e-06	0.00104391	3.94208	0.305747	1.59523e-05	0.00197984
ENSG00000187123	LYPD6	nonsense_mediated_decay,protein_coding	9.72303e-07	0.000168264	3.90673	1.32774	1.27507e-06	0.000242721
ENSG00000241213	LINC02024	lincRNA	5.36204e-05	0.00432851	3.89683	-0.211879	0.000189703	0.0142141
ENSG00000149970	CNKSR2	processed_transcript,protein_coding	6.16416e-07	0.000113505	3.89337	1.63205	1.00974e-06	0.000204658
ENSG00000144339	TMEFF2	processed_transcript,protein_coding	1.61478e-07	3.75976e-05	3.88751	2.6543	1.9763e-07	5.45509e-05
ENSG00000280650	KCNIP4-IT1	lincRNA	1.83264e-07	4.09769e-05	3.88439	2.54841	2.89886e-07	7.22739e-05
ENSG00000080573	COL5A3	retained_intron,protein_coding	6.63835e-08	1.76436e-05	3.84742	4.35856	7.86619e-08	2.50406e-05
ENSG00000117586	TNFSF4	processed_transcript,protein_coding	5.53237e-08	1.52807e-05	3.84507	4.97377	6.74014e-08	2.20802e-05
ENSG00000250748	RP11-230G5.2	lincRNA	2.13786e-05	0.00200767	3.80474	0.212175	3.24425e-05	0.00346213
ENSG00000157851	DPYSL5	retained_intron,protein_coding	1.33012e-06	0.000212917	3.80409	1.46147	2.10588e-06	0.000382767
ENSG00000136541	ERMN	nonsense_mediated_decay,protein_coding	4.24311e-06	0.000542093	3.80066	0.854324	7.34183e-06	0.00106619
ENSG00000204131	NHSL2	processed_transcript,retained_intron,protein_coding	6.37064e-08	1.72577e-05	3.79482	6.08593	7.03925e-08	2.2795e-05
ENSG00000272463	RP11-532F6.3	lincRNA	0.000337168	0.0182323	3.74402	-0.629136	0.00076269	0.0429746
ENSG00000113532	ST8SIA4	nonsense_mediated_decay,processed_transcript,protein_coding	3.9604e-07	8.02708e-05	3.7303	2.7286	4.97872e-07	0.000119885
ENSG00000008516	MMP25	processed_transcript,retained_intron,protein_coding	4.17103e-06	0.000536577	3.72094	1.06168	8.24792e-06	0.00115576
ENSG00000156689	GLYATL2	processed_transcript,protein_coding	0.000149678	0.00978394	3.71199	-0.344996	0.000502782	0.0309277
ENSG00000113248	PCDHB15	protein_coding	4.06805e-07	8.18637e-05	3.69772	2.96307	5.39254e-07	0.000123516
ENSG00000134207	SYT6	nonsense_mediated_decay,protein_coding	4.9541e-07	9.36725e-05	3.68764	2.7843	6.13142e-07	0.00013889
ENSG00000162630	B3GALT2	protein_coding	7.2623e-06	0.00085607	3.67031	0.919325	1.06802e-05	0.0014193
ENSG00000123610	TNFAIP6	retained_intron,protein_coding	3.71237e-06	0.00049568	3.64897	1.34233	4.79199e-06	0.000741784
ENSG00000117600	PLPPR4	protein_coding	1.11708e-05	0.00119663	3.64654	0.755393	1.71869e-05	0.0020871
ENSG00000087494	PTHLH	protein_coding	3.22418e-07	6.72851e-05	3.64014	3.93312	3.84835e-07	9.42779e-05
ENSG00000134533	RERG	processed_transcript,retained_intron,protein_coding	1.76808e-05	0.00171766	3.62541	0.571279	2.50348e-05	0.00279884
ENSG00000106991	ENG	processed_transcript,protein_coding	2.26507e-07	4.87128e-05	3.61752	5.9247	2.48949e-07	6.37604e-05
ENSG00000141052	MYOCD	nonsense_mediated_decay,retained_intron,protein_coding	1.92468e-05	0.0018381	3.60966	0.574815	2.50348e-05	0.00279884
ENSG00000133067	LGR6	nonsense_mediated_decay,processed_transcript,retained_intron,protein_coding	9.0629e-06	0.00102132	3.59943	0.971717	1.72635e-05	0.00208741
ENSG00000165983	PTER	processed_transcript,protein_coding	0.000268836	0.0155522	3.59882	-0.413128	0.000707538	0.0404355
ENSG00000129151	BBOX1	processed_transcript,retained_intron,protein_coding	1.047e-05	0.00113451	3.57848	0.93587	2.01164e-05	0.00235162
ENSG00000158859	ADAMTS4	processed_transcript,protein_coding	2.41505e-06	0.000345399	3.57819	1.87341	3.39716e-06	0.000553227
ENSG00000259345	RP11-624L4.1	lincRNA	3.60667e-05	0.00306981	3.56621	0.371162	8.62736e-05	0.00743298
ENSG00000106819	ASPN	protein_coding	3.52856e-06	0.000473382	3.54542	1.7418	5.0775e-06	0.000777437
ENSG00000115232	ITGA4	processed_transcript,retained_intron,protein_coding	3.82579e-07	7.81043e-05	3.54501	5.7482	4.22704e-07	0.000102662
ENSG00000148344	PTGES	processed_transcript,protein_coding	8.10278e-07	0.000146333	3.54078	3.3772	9.2985e-07	0.000192623
ENSG00000198846	TOX	protein_coding	1.97935e-06	0.000303066	3.52579	2.32136	2.52587e-06	0.000441951
ENSG00000197261	C6orf141	nonsense_mediated_decay,processed_transcript,retained_intron,protein_coding	3.12345e-05	0.0027672	3.52574	0.541755	6.26616e-05	0.005865
ENSG00000204956	PCDHGA1	protein_coding	6.76617e-05	0.00525068	3.52296	0.202055	0.000126438	0.0102655
ENSG00000164683	HEY1	processed_transcript,retained_intron,protein_coding	2.17545e-06	0.00032831	3.49798	2.4073	2.78152e-06	0.00046978
ENSG00000174792	C4orf26	nonsense_mediated_decay,processed_transcript,protein_coding	5.77736e-05	0.0045979	3.48299	0.330975	0.000133954	0.0106607
ENSG00000196954	CASP4	processed_transcript,retained_intron,protein_coding	8.82189e-07	0.000158213	3.46485	4.33273	9.87848e-07	0.000201671
ENSG00000198865	CCDC152	protein_coding	0.000155268	0.0101025	3.46468	-0.0610252	0.000267366	0.0185988
ENSG00000162944	RFTN2	retained_intron,protein_coding	1.75805e-06	0.00027214	3.44643	3.08784	2.20205e-06	0.000395148
ENSG00000176971	FIBIN	protein_coding	1.05286e-06	0.000174483	3.42505	4.64517	1.20854e-06	0.0002381
ENSG00000182168	UNC5C	protein_coding	1.12209e-06	0.000184869	3.40093	5.09616	1.2593e-06	0.000241349
ENSG00000223584	TVP23CP1	processed_pseudogene	9.28679e-05	0.00672588	3.39698	0.289747	0.000167861	0.0128161
ENSG00000171724	VAT1L	processed_transcript,protein_coding	2.20171e-06	0.00032831	3.38592	3.33809	2.80745e-06	0.000470799
ENSG00000158164	TMSB15A	protein_coding	0.000147619	0.00973972	3.38492	0.0988352	0.000268563	0.018636
ENSG00000163536	SERPINI1	processed_transcript,retained_intron,protein_coding	2.7371e-06	0.000381744	3.37733	3.07043	3.25375e-06	0.00053607
ENSG00000137558	PI15	protein_coding	7.08196e-06	0.000845424	3.34602	2.08604	9.98323e-06	0.00133932
ENSG00000116741	RGS2	processed_transcript,protein_coding	3.1078e-06	0.000429196	3.34568	3.15557	4.00653e-06	0.000634135
ENSG00000173535	TNFRSF10C	nonsense_mediated_decay,processed_transcript,retained_intron,protein_coding	3.42089e-05	0.00293831	3.32116	0.990173	6.07171e-05	0.0057273
ENSG00000205403	CFI	retained_intron,protein_coding	1.52831e-05	0.00151078	3.31919	1.52623	2.52214e-05	0.00280854
ENSG00000275379	HIST1H3I	protein_coding	4.25239e-06	0.000542093	3.27571	3.38423	5.06975e-06	0.000777437
ENSG00000135363	LMO2	nonsense_mediated_decay,processed_transcript,retained_intron,protein_coding	6.93872e-05	0.00534111	3.26726	0.695581	0.000123283	0.0100966
ENSG00000106624	AEBP1	nonsense_mediated_decay,processed_transcript,protein_coding	2.58412e-06	0.000364012	3.25139	6.4455	2.69975e-06	0.000463781
ENSG00000184979	USP18	protein_coding	1.32455e-05	0.00134717	3.24794	2.00513	1.85274e-05	0.00221175
ENSG00000145569	FAM105A	processed_transcript,protein_coding	0.000124781	0.00837013	3.24268	0.440504	0.000171952	0.013093
ENSG00000124216	SNAI1	protein_coding	9.77036e-06	0.0010669	3.23661	2.42789	1.26609e-05	0.00161401
ENSG00000082482	KCNK2	nonsense_mediated_decay,protein_coding	6.89536e-05	0.00532228	3.23415	0.797027	0.000126821	0.010267
ENSG00000183508	FAM46C	protein_coding	6.00696e-05	0.00476716	3.23013	0.886332	7.78012e-05	0.00680713
ENSG00000172572	PDE3A	processed_transcript,retained_intron,protein_coding	6.39024e-06	0.000779361	3.22379	3.21782	7.2448e-06	0.00105755
ENSG00000271447	MMP28	nonsense_mediated_decay,retained_intron,protein_coding	6.42738e-05	0.00504397	3.21728	0.889449	0.000129765	0.0104453
ENSG00000205795	CYS1	processed_transcript,protein_coding	2.20585e-05	0.00206463	3.2106	1.71234	2.83221e-05	0.00311687
ENSG00000108176	DNAJC12	nonsense_mediated_decay,protein_coding	8.0851e-05	0.00605802	3.20919	0.756582	0.00010343	0.00867244
ENSG00000144057	ST6GAL2	protein_coding	4.0754e-06	0.000529107	3.19913	5.30777	4.43793e-06	0.00069849
ENSG00000180660	MAB21L1	protein_coding	4.45839e-06	0.000563257	3.19838	4.79183	4.73914e-06	0.000737656
ENSG00000165935	SMCO2	processed_transcript,retained_intron,protein_coding	4.54527e-05	0.00372249	3.18875	1.20786	5.21183e-05	0.00511613
ENSG00000271334	LINC02104	lincRNA	0.000221719	0.0134045	3.18538	0.274659	0.000512859	0.0314385
ENSG00000164199	ADGRV1	nonsense_mediated_decay,processed_transcript,retained_intron,protein_coding	9.33752e-06	0.00104391	3.17231	3.08043	1.08049e-05	0.00142914
ENSG00000160219	GAB3	processed_transcript,protein_coding	0.000516177	0.0256477	3.14964	-0.0686832	0.00078762	0.0439513
ENSG00000141431	ASXL3	nonsense_mediated_decay,processed_transcript,protein_coding	1.51699e-05	0.00150593	3.12737	2.68723	1.80558e-05	0.0021703
ENSG00000162692	VCAM1	retained_intron,protein_coding	9.66138e-05	0.00689088	3.12179	0.912413	0.000129765	0.0104453
ENSG00000109956	B3GAT1	processed_transcript,retained_intron,protein_coding	0.000431078	0.0223281	3.11409	0.0899489	0.000709017	0.0404355
ENSG00000126010	GRPR	protein_coding	1.31751e-05	0.00134487	3.10799	3.14516	1.47176e-05	0.00183469
ENSG00000178695	KCTD12	protein_coding	7.23883e-06	0.00085607	3.1067	5.44142	7.78432e-06	0.0011102
ENSG00000254122	PCDHGB7	protein_coding	7.68358e-06	0.000901956	3.10444	5.10919	8.28676e-06	0.00115576
ENSG00000124875	CXCL6	processed_transcript,protein_coding	3.79969e-05	0.00318598	3.09317	1.7902	5.70318e-05	0.00546429
ENSG00000041982	TNC	processed_transcript,protein_coding	6.74246e-06	0.000818773	3.09117	10.735	6.91257e-06	0.00101962
ENSG00000120875	DUSP4	protein_coding	8.19333e-06	0.000949921	3.06836	7.1824	8.4771e-06	0.00116721
ENSG00000111728	ST8SIA1	nonsense_mediated_decay,processed_transcript,protein_coding	1.54283e-05	0.0015198	3.06361	3.386	1.68485e-05	0.0020638
ENSG00000224865	AC009518.4	lincRNA	0.000105658	0.00736478	3.06191	1.05146	0.000154646	0.0119366
ENSG00000126778	SIX1	processed_transcript,retained_intron,protein_coding	9.73029e-06	0.00106666	3.05941	5.47129	1.02175e-05	0.00136426
ENSG00000075461	CACNG4	protein_coding	2.68663e-05	0.00247354	3.05438	2.4688	3.1302e-05	0.00335312
ENSG00000022556	NLRP2	nonsense_mediated_decay,processed_transcript,retained_intron,protein_coding	2.33743e-05	0.00218055	3.01294	3.12581	2.56645e-05	0.00284664
ENSG00000145703	IQGAP2	nonsense_mediated_decay,processed_transcript,retained_intron,protein_coding	3.18089e-05	0.00280925	3.00978	2.60141	4.09116e-05	0.00423751
ENSG00000184258	CDR1	protein_coding	0.000170712	0.0109058	3	0.899809	0.000242118	0.0171818
ENSG00000270124	RP11-118F19.1	lincRNA	0.000149115	0.00978394	2.98286	1.07185	0.000234515	0.0168545
ENSG00000087510	TFAP2C	protein_coding	1.88755e-05	0.00181495	2.98185	4.33751	2.03252e-05	0.00235647
ENSG00000187955	COL14A1	nonsense_mediated_decay,processed_transcript,protein_coding	1.63886e-05	0.00160318	2.9602	6.96277	1.67316e-05	0.00205842
ENSG00000168685	IL7R	nonsense_mediated_decay,processed_transcript,retained_intron,protein_coding	3.02469e-05	0.00269666	2.91661	4.00271	3.28588e-05	0.00348019
ENSG00000137965	IFI44	processed_transcript,protein_coding	9.95022e-05	0.0070434	2.90809	1.78688	0.00013242	0.0106109
ENSG00000185924	RTN4RL1	protein_coding	0.000192334	0.0120951	2.90426	1.17041	0.000231047	0.0167334
ENSG00000095370	SH2D3C	processed_transcript,protein_coding	0.000377399	0.0199484	2.90418	0.635744	0.000513318	0.0314385
ENSG00000180730	SHISA2	protein_coding	2.81934e-05	0.00255446	2.89453	5.1137	2.94907e-05	0.00321862
ENSG00000151090	THRB	protein_coding	6.78396e-05	0.00525068	2.85777	2.73798	7.76848e-05	0.00680713
ENSG00000077063	CTTNBP2	nonsense_mediated_decay,processed_transcript,retained_intron,protein_coding	7.95385e-05	0.00597557	2.83913	2.6438	9.77028e-05	0.00826236
ENSG00000183196	CHST6	protein_coding	7.39972e-05	0.0056192	2.83615	2.8232	8.9e-05	0.00759817
ENSG00000123609	NMI	retained_intron,protein_coding	7.38005e-05	0.0056192	2.83539	2.82348	7.67765e-05	0.00680713
ENSG00000146938	NLGN4X	processed_transcript,protein_coding	5.19633e-05	0.00421891	2.82603	3.98333	5.59106e-05	0.00543162
ENSG00000276410	HIST1H2BB	protein_coding	0.000123437	0.00831957	2.79539	2.29379	0.0001476	0.0114871
ENSG00000101825	MXRA5	protein_coding	4.42573e-05	0.00363516	2.7941	8.13	4.42931e-05	0.00452127
ENSG00000181449	SOX2	protein_coding	6.31727e-05	0.00497141	2.77722	4.3979	6.43646e-05	0.00600445
ENSG00000198108	CHSY3	processed_transcript,protein_coding	8.49513e-05	0.00626963	2.77261	3.33048	9.64019e-05	0.00818051
ENSG00000124749	COL21A1	nonsense_mediated_decay,processed_transcript,retained_intron,protein_coding	9.9401e-05	0.0070434	2.76924	2.98819	0.000116065	0.0096457
ENSG00000174600	CMKLR1	protein_coding	0.000582445	0.0283542	2.76803	0.776087	0.000952007	0.0515787
ENSG00000154654	NCAM2	processed_transcript,protein_coding	0.000121967	0.00824023	2.7638	2.60419	0.000133454	0.010651
ENSG00000196074	SYCP2	processed_transcript,retained_intron,protein_coding	0.000791755	0.0364479	2.73468	0.630087	0.000979109	0.0527427
ENSG00000105088	OLFM2	nonsense_mediated_decay,retained_intron,protein_coding	0.00013143	0.008759	2.71393	3.02627	0.000148727	0.0115112
ENSG00000116132	PRRX1	processed_transcript,protein_coding	7.44615e-05	0.00563926	2.7087	7.60676	7.407e-05	0.00666701
ENSG00000124575	HIST1H1D	protein_coding	0.000149306	0.00978394	2.70222	2.88428	0.000155303	0.0119545
ENSG00000170293	CMTM8	protein_coding	0.000227877	0.0136845	2.70202	2.10031	0.000258828	0.0180942
ENSG00000162878	PKDCC	nonsense_mediated_decay,processed_transcript,retained_intron,protein_coding	0.000545829	0.0269311	2.67262	1.19882	0.000740419	0.0420561
ENSG00000180447	GAS1	protein_coding	0.000179471	0.0114394	2.6651	2.93196	0.000207367	0.0152936
ENSG00000187634	SAMD11	processed_transcript,retained_intron,protein_coding	0.000279009	0.0158952	2.65134	2.1782	0.000349455	0.0233853
ENSG00000128573	FOXP2	nonsense_mediated_decay,processed_transcript,protein_coding	0.000228293	0.0136845	2.64709	2.5904	0.00023679	0.0169317
ENSG00000138061	CYP1B1	processed_transcript,protein_coding	0.000113563	0.00778445	2.63649	7.6759	0.000112438	0.00937196
ENSG00000148053	NTRK2	protein_coding	0.000121076	0.00821948	2.62872	6.88982	0.000119785	0.00983877
ENSG00000126016	AMOT	processed_transcript,protein_coding	0.00018922	0.0119527	2.6244	3.38826	0.000202511	0.0150537
ENSG00000151702	FLI1	nonsense_mediated_decay,retained_intron,protein_coding	0.000166492	0.0107336	2.61209	4.24484	0.000173759	0.0131949
ENSG00000278588	HIST1H2BI	protein_coding	0.000198177	0.0124174	2.59516	3.84797	0.00020427	0.0151047
ENSG00000271811	RP1-79C4.4	lincRNA	0.000272161	0.0157123	2.59172	2.85056	0.000284907	0.0195773
ENSG00000107984	DKK1	processed_transcript,protein_coding	0.00024118	0.0141558	2.57067	3.58311	0.0002478	0.0174969
ENSG00000253537	PCDHGA7	protein_coding	0.000691852	0.032622	2.56393	1.48274	0.000853689	0.0467918
ENSG00000166341	DCHS1	protein_coding	0.000214839	0.0131268	2.54981	4.90016	0.000213812	0.015654
ENSG00000102452	NALCN	processed_transcript,retained_intron,protein_coding	0.000325813	0.0176862	2.5434	3.05082	0.000364825	0.0241841
ENSG00000132386	SERPINF1	nonsense_mediated_decay,processed_transcript,retained_intron,protein_coding	0.000240485	0.0141444	2.5185	5.60525	0.000240149	0.0171212
ENSG00000165899	OTOGL	nonsense_mediated_decay,retained_intron,protein_coding	0.000274135	0.0157939	2.51847	4.35406	0.000275951	0.0190548
ENSG00000168542	COL3A1	retained_intron,protein_coding	0.000224825	0.0135342	2.51343	10.4133	0.000220912	0.0160406
ENSG00000139737	SLAIN1	processed_transcript,protein_coding	0.000636979	0.0306239	2.50586	2.00206	0.000708402	0.0404355
ENSG00000152377	SPOCK1	processed_transcript,retained_intron,protein_coding	0.000237093	0.0140034	2.50464	9.40245	0.000232838	0.0167768
ENSG00000148680	HTR7	protein_coding	0.00049106	0.0246168	2.49241	2.66691	0.000532767	0.032227
ENSG00000145147	SLIT2	processed_transcript,retained_intron,protein_coding	0.000310058	0.0169617	2.47431	5.45965	0.000309196	0.0210919
ENSG00000153823	PID1	nonsense_mediated_decay,processed_transcript,protein_coding	0.000329733	0.0178646	2.47239	4.87479	0.000335626	0.022567
ENSG00000174807	CD248	protein_coding	0.000490995	0.0246168	2.43567	3.61388	0.000489506	0.0304525
ENSG00000156466	GDF6	protein_coding	0.000449139	0.0231751	2.42141	4.57815	0.000447745	0.0283468
ENSG00000205336	ADGRG1	nonsense_mediated_decay,processed_transcript,retained_intron,protein_coding	0.000505587	0.0253	2.41473	4.00867	0.000523583	0.0319976
ENSG00000103257	SLC7A5	retained_intron,protein_coding	0.000396713	0.0208518	2.41423	7.80927	0.000387573	0.0252757
ENSG00000273983	HIST1H3G	protein_coding	0.000611559	0.0295531	2.40792	3.30723	0.000663526	0.0386327
ENSG00000204262	COL5A2	retained_intron,protein_coding	0.000436206	0.022549	2.39457	9.18913	0.000425519	0.0270613
ENSG00000176463	SLCO3A1	nonsense_mediated_decay,processed_transcript,retained_intron,protein_coding	0.000928637	0.040522	2.35324	2.82771	0.00101937	0.0543917
ENSG00000145794	MEGF10	processed_transcript,retained_intron,protein_coding	0.000712652	0.0334069	2.34369	4.17707	0.000731926	0.0416577
ENSG00000189184	PCDH18	processed_transcript,retained_intron,protein_coding	0.000671264	0.0318913	2.32815	5.67849	0.000661936	0.0386327
ENSG00000181541	MAB21L2	protein_coding	0.000959168	0.040522	2.32454	3.18596	0.00100246	0.0536928
ENSG00000168280	KIF5C	processed_transcript,retained_intron,protein_coding	0.000901372	0.0403726	2.30041	4.09196	0.000922867	0.0501929
ENSG00000136960	ENPP2	nonsense_mediated_decay,processed_transcript,retained_intron,protein_coding	0.00084723	0.0385606	2.29889	4.6393	0.000850555	0.0467109
ENSG00000185585	OLFML2A	protein_coding	0.000960382	0.040522	2.2902	4.0152	0.000960863	0.0519585
ENSG00000144810	COL8A1	processed_transcript,protein_coding	0.000981416	0.0413295	2.24597	7.11656	0.000950635	0.0515787
ENSG00000156265	MAP3K7CL	processed_transcript,protein_coding	0.000569833	0.027823	-2.86852	6.25266	0.000817445	0.0452453
ENSG00000163395	IGFN1	nonsense_mediated_decay,retained_intron,protein_coding	0.000616218	0.0297272	-2.90369	4.92725	0.000890563	0.0487181
ENSG00000163347	CLDN1	retained_intron,protein_coding	0.000617484	0.0297374	-2.9082	4.85268	0.000907136	0.0494328
ENSG00000183087	GAS6	processed_transcript,retained_intron,protein_coding	0.000475238	0.0240807	-2.92195	6.12827	0.000699174	0.0401997
ENSG00000170961	HAS2	protein_coding	0.000413914	0.0215948	-2.95788	6.19511	0.000607709	0.0363503
ENSG00000134330	IAH1	nonsense_mediated_decay,processed_transcript,retained_intron,protein_coding	0.000684367	0.0324045	-3.04305	3.47947	0.00099072	0.0532663
ENSG00000183091	NEB	processed_transcript,retained_intron,protein_coding	0.000465756	0.0238144	-3.05261	4.19836	0.000694392	0.0400064
ENSG00000108691	CCL2	retained_intron,protein_coding	0.000361736	0.019265	-3.06801	4.78288	0.000539451	0.0324743
ENSG00000171729	TMEM51	protein_coding	0.000594121	0.0288092	-3.10292	3.41445	0.000994842	0.0533861
ENSG00000197565	COL4A6	processed_transcript,retained_intron,protein_coding	0.000488358	0.0245688	-3.13649	3.56578	0.000703212	0.0403495
ENSG00000130513	GDF15	processed_transcript,protein_coding	0.000251239	0.0146546	-3.14646	5.11403	0.000359439	0.0239397
ENSG00000118473	SGIP1	processed_transcript,protein_coding	0.000260791	0.0151179	-3.17191	4.67763	0.000411933	0.0264359
ENSG00000140450	ARRDC4	protein_coding	0.000548164	0.0269519	-3.17818	3.20758	0.000752608	0.0424915
ENSG00000128510	CPA4	processed_transcript,retained_intron,protein_coding	0.000141395	0.00937301	-3.20469	8.8666	0.000212153	0.0156057
ENSG00000138131	LOXL4	protein_coding	0.000221375	0.0134045	-3.21066	4.76683	0.000327612	0.022187
ENSG00000011201	ANOS1	processed_transcript,protein_coding	0.000260301	0.0151179	-3.2263	4.21165	0.000408525	0.0262771
ENSG00000023171	GRAMD1B	processed_transcript,retained_intron,protein_coding	0.000415035	0.0216133	-3.22634	3.39676	0.000633191	0.0377943
ENSG00000154639	CXADR	protein_coding	0.000205342	0.0127706	-3.23516	4.73635	0.00032556	0.0221012
ENSG00000189067	LITAF	nonsense_mediated_decay,protein_coding	0.000186745	0.0118495	-3.24702	4.90176	0.000271856	0.0188182
ENSG00000240694	PNMA2	processed_transcript,retained_intron,protein_coding	0.000209426	0.0129106	-3.25941	4.45802	0.000337623	0.0226473
ENSG00000137872	SEMA6D	retained_intron,protein_coding	0.000450346	0.0231949	-3.36579	2.82722	0.000828098	0.0455664
ENSG00000117525	F3	processed_transcript,protein_coding	8.968e-05	0.00656248	-3.37081	6.1666	0.000139219	0.0110175
ENSG00000250337	LINC01021	lincRNA	0.000238929	0.0140823	-3.37682	3.53423	0.000368659	0.0243808
ENSG00000164742	ADCY1	retained_intron,protein_coding	0.000424903	0.0220863	-3.382	2.84344	0.000787451	0.0439513
ENSG00000257335	MGAM	processed_transcript,retained_intron,protein_coding	0.00072182	0.0337805	-3.40038	2.3177	0.00100963	0.0539741
ENSG00000125966	MMP24	protein_coding	9.78447e-05	0.00696105	-3.40426	5.18893	0.000148692	0.0115112
ENSG00000029534	ANK1	nonsense_mediated_decay,processed_transcript,retained_intron,protein_coding	0.000162224	0.0104824	-3.43423	3.84001	0.000240655	0.0171212
ENSG00000242779	ZNF702P	transcribed_processed_pseudogene,processed_transcript	0.000208853	0.0129106	-3.44257	3.45055	0.000289063	0.0197664
ENSG00000198131	ZNF544	nonsense_mediated_decay,processed_transcript,retained_intron,protein_coding	0.000206708	0.0128273	-3.44537	3.45289	0.000289063	0.0197664
ENSG00000069431	ABCC9	protein_coding	0.000234011	0.0138609	-3.44745	3.29428	0.000390633	0.0252995
ENSG00000109846	CRYAB	protein_coding	0.000562906	0.0276285	-3.47273	2.38169	0.000787825	0.0439513
ENSG00000163638	ADAMTS9	nonsense_mediated_decay,retained_intron,protein_coding	0.000113002	0.0077839	-3.49485	4.11071	0.000161696	0.0124127
ENSG00000166106	ADAMTS15	protein_coding	0.00028287	0.0158952	-3.49524	2.9455	0.000533718	0.032227
ENSG00000152527	PLEKHH2	nonsense_mediated_decay,retained_intron,protein_coding	0.000119662	0.00814308	-3.49606	4.00861	0.000195085	0.01454
ENSG00000152137	HSPB8	processed_transcript,protein_coding	0.00012381	0.00832484	-3.5057	3.90596	0.00018491	0.0139291
ENSG00000138795	LEF1	nonsense_mediated_decay,processed_transcript,retained_intron,protein_coding	0.000472624	0.0239914	-3.52298	2.42772	0.000663694	0.0386327
ENSG00000122378	FAM213A	protein_coding	0.000216263	0.0131593	-3.56895	3.01331	0.00040465	0.0260875
ENSG00000144677	CTDSPL	nonsense_mediated_decay,processed_transcript,protein_coding	0.000350792	0.0187887	-3.60784	2.50516	0.000477318	0.0298171
ENSG00000151468	CCDC3	protein_coding	8.38089e-05	0.00621355	-3.60793	4.00125	0.000126262	0.0102655
ENSG00000119771	KLHL29	retained_intron,protein_coding	0.000316424	0.0172764	-3.63713	2.52959	0.000433781	0.0275246
ENSG00000205592	MUC19	processed_transcript,retained_intron	0.000146643	0.00969806	-3.67441	3.11071	0.00027878	0.0192031
ENSG00000156510	HKDC1	processed_transcript,protein_coding	4.36816e-05	0.00359836	-3.70171	4.57644	6.69349e-05	0.00620315
ENSG00000197182	MIRLET7BHG	lincRNA	0.000158651	0.0102751	-3.72714	2.91263	0.000264104	0.0184173
ENSG00000185477	GPRIN3	protein_coding	0.000386854	0.0203716	-3.72718	2.23113	0.000770183	0.0433101
ENSG00000277778	PGM5P2	transcribed_unprocessed_pseudogene,processed_transcript	4.75969e-05	0.0038868	-3.73539	4.2323	7.90717e-05	0.00689686
ENSG00000163814	CDCP1	processed_transcript,protein_coding	1.88064e-05	0.0018145	-3.74394	7.13988	2.95894e-05	0.00321862
ENSG00000106853	PTGR1	nonsense_mediated_decay,retained_intron,protein_coding	4.26619e-05	0.00353504	-3.74687	4.34674	6.25887e-05	0.005865
ENSG00000162433	AK4	processed_transcript,protein_coding	5.08296e-05	0.0041388	-3.78506	3.91394	8.09782e-05	0.00704136
ENSG00000253953	PCDHGB4	protein_coding	1.97953e-05	0.00187776	-3.80589	5.61373	3.26632e-05	0.00347253
ENSG00000235385	LINC02154	lincRNA	2.74832e-05	0.00251391	-3.81933	4.68787	4.26073e-05	0.00439493
ENSG00000118898	PPL	retained_intron,protein_coding	4.36257e-05	0.00359836	-3.82448	3.95099	6.99342e-05	0.00639693
ENSG00000143195	ILDR2	processed_transcript,protein_coding	1.40266e-05	0.00141272	-3.8306	6.77169	2.21422e-05	0.00254617
ENSG00000169908	TM4SF1	nonsense_mediated_decay,protein_coding	1.47108e-05	0.0014749	-3.85243	6.06832	2.328e-05	0.00264373
ENSG00000173641	HSPB7	retained_intron,protein_coding	8.72339e-05	0.00641681	-3.88846	3.06058	0.000143896	0.0112924
ENSG00000169031	COL4A3	processed_transcript,retained_intron,protein_coding	0.00048651	0.0245635	-3.90173	1.86717	0.00082783	0.0455664
ENSG00000197822	OCLN	processed_transcript,retained_intron,protein_coding	0.00048331	0.0244457	-3.90395	1.86642	0.00082783	0.0455664
ENSG00000160932	LY6E	processed_transcript,protein_coding	0.000201246	0.0125714	-3.91263	2.40256	0.000399849	0.0258371
ENSG00000006432	MAP3K9	retained_intron,protein_coding	1.74966e-05	0.00170564	-3.92236	4.86614	2.94088e-05	0.00321862
ENSG00000108846	ABCC3	nonsense_mediated_decay,processed_transcript,retained_intron,protein_coding	0.000100964	0.0071166	-3.9523	2.81758	0.000140487	0.0110557
ENSG00000158258	CLSTN2	retained_intron,protein_coding	1.28749e-05	0.00133477	-3.95249	5.30175	1.99199e-05	0.00233834
ENSG00000169116	PARM1	protein_coding	0.000400729	0.0209846	-3.95944	1.91643	0.000681045	0.0395117
ENSG00000261786	RP4-555D20.2	lincRNA	0.000156021	0.010128	-3.98391	2.46469	0.000315259	0.0214536
ENSG00000179403	VWA1	protein_coding	2.82892e-05	0.00255446	-4.00366	3.81021	4.91563e-05	0.00485923
ENSG00000173801	JUP	retained_intron,protein_coding	8.82967e-06	0.00100306	-4.02979	5.54275	1.42411e-05	0.00179917
ENSG00000182022	CHST15	processed_transcript,protein_coding	0.000119104	0.00812473	-4.05831	2.53544	0.000242802	0.0171871
ENSG00000150054	MPP7	nonsense_mediated_decay,processed_transcript,protein_coding	0.000284596	0.0158952	-4.05925	2.00956	0.000490717	0.0304525
ENSG00000169862	CTNND2	nonsense_mediated_decay,processed_transcript,retained_intron,protein_coding	0.000281626	0.0158952	-4.0627	2.00815	0.000468904	0.0293565
ENSG00000102007	PLP2	protein_coding	1.90955e-05	0.00182986	-4.06637	4.03211	2.75297e-05	0.00304155
ENSG00000037757	MRI1	retained_intron,protein_coding	0.000105872	0.00736478	-4.0907	2.56437	0.000213921	0.015654
ENSG00000159450	TCHH	protein_coding	2.70288e-05	0.0024804	-4.1198	3.52418	5.2314e-05	0.00511751
ENSG00000157510	AFAP1L1	processed_transcript,retained_intron,protein_coding	0.000219332	0.0133173	-4.13467	2.07481	0.000375335	0.0245343
ENSG00000150594	ADRA2A	protein_coding	0.000213256	0.0130895	-4.1427	2.08239	0.000359324	0.0239397
ENSG00000261115	TMEM178B	retained_intron,protein_coding	1.94267e-05	0.00184902	-4.20462	3.60323	3.805e-05	0.00397031
ENSG00000163898	LIPH	nonsense_mediated_decay,protein_coding	5.0795e-06	0.000633207	-4.22882	5.15893	8.77927e-06	0.00120067
ENSG00000165194	PCDH19	nonsense_mediated_decay,protein_coding	0.00014032	0.00932369	-4.26172	2.18922	0.000236057	0.0169222
ENSG00000239922	RP11-71N10.1	lincRNA	0.000667195	0.0318591	-4.3044	1.36131	0.000902485	0.0492746
ENSG00000143248	RGS5	processed_transcript,retained_intron,protein_coding	1.62296e-06	0.000254021	-4.32325	8.54561	2.7847e-06	0.00046978
ENSG00000240583	AQP1	processed_transcript,protein_coding	4.42429e-06	0.000561466	-4.37366	4.60432	8.21e-06	0.00115576
ENSG00000172348	RCAN2	protein_coding	3.69707e-05	0.00310918	-4.37422	2.8247	7.57531e-05	0.00679679
ENSG00000204963	PCDHA7	protein_coding	8.81591e-05	0.00646799	-4.3914	2.30874	0.000147558	0.0114871
ENSG00000046604	DSG2	protein_coding	1.54456e-06	0.000244465	-4.40829	6.5039	2.54629e-06	0.000441951
ENSG00000130558	OLFM1	retained_intron,protein_coding	8.2194e-05	0.0061099	-4.41082	2.32597	0.000136893	0.0108639
ENSG00000183775	KCTD16	protein_coding	0.0004675	0.0238603	-4.41543	1.46018	0.000641846	0.0382299
ENSG00000275410	HNF1B	retained_intron,protein_coding	0.000454759	0.0233794	-4.42417	1.46587	0.000600844	0.0360161
ENSG00000223756	TSSC2	transcribed_unprocessed_pseudogene,processed_transcript	0.000400291	0.0209846	-4.46324	1.50223	0.000527601	0.0321734
ENSG00000149451	ADAM33	processed_transcript,protein_coding	0.000369025	0.0195792	-4.48799	1.52544	0.000494888	0.0305087
ENSG00000163624	CDS1	nonsense_mediated_decay,protein_coding	0.00035807	0.0191421	-4.49739	1.53164	0.000464501	0.0291457
ENSG00000133687	TMTC1	processed_transcript,retained_intron,protein_coding	9.73524e-07	0.000168264	-4.5056	6.82415	1.73435e-06	0.000323588
ENSG00000154928	EPHB1	nonsense_mediated_decay,processed_transcript,retained_intron,protein_coding	0.000342844	0.0185037	-4.51024	1.54687	0.000464501	0.0291457
ENSG00000237515	SHISA9	processed_transcript,protein_coding	6.87775e-06	0.000824539	-4.54561	3.67462	1.1781e-05	0.0015225
ENSG00000124212	PTGIS	processed_transcript,protein_coding	1.2819e-06	0.000207558	-4.57467	5.41121	2.12522e-06	0.000383807
ENSG00000021645	NRXN3	nonsense_mediated_decay,processed_transcript,retained_intron,protein_coding	2.4323e-06	0.000345399	-4.57922	4.52038	3.66555e-06	0.000590499
ENSG00000175471	MCTP1	processed_transcript,retained_intron,protein_coding	8.82112e-06	0.00100306	-4.58989	3.41228	1.23716e-05	0.00159153
ENSG00000155816	FMN2	processed_transcript,protein_coding	3.28193e-06	0.000446675	-4.59161	4.18236	5.17459e-06	0.000783784
ENSG00000141448	GATA6	protein_coding	3.4839e-05	0.00297774	-4.64457	2.54027	5.73929e-05	0.00546429
ENSG00000102802	MEDAG	protein_coding	0.000188939	0.0119527	-4.68864	1.70603	0.000254677	0.0178483
ENSG00000067177	PHKA1	protein_coding	1.07156e-05	0.00115667	-4.69758	3.12444	2.17099e-05	0.00250669
ENSG00000169306	IL1RAPL1	protein_coding	0.000149365	0.00978394	-4.75772	1.76676	0.000192425	0.0143798
ENSG00000169891	REPS2	processed_transcript,retained_intron,protein_coding	0.000111549	0.00770262	-4.84261	1.84066	0.000147137	0.0114871
ENSG00000136696	IL36B	protein_coding	0.000110084	0.00762011	-4.84627	1.84558	0.000139637	0.0110196
ENSG00000103024	NME3	nonsense_mediated_decay,retained_intron,protein_coding	0.000104224	0.00732243	-4.86186	1.86117	0.000132575	0.0106109
ENSG00000131668	BARX1	protein_coding	9.28272e-05	0.00672588	-4.89525	1.88922	0.000119658	0.00983877
ENSG00000102109	PCSK1N	processed_transcript,protein_coding	9.16518e-05	0.00668415	-4.89874	1.89392	0.000119658	0.00983877
ENSG00000135424	ITGA7	nonsense_mediated_decay,retained_intron,protein_coding	4.48348e-07	8.89529e-05	-4.9061	5.23939	7.49312e-07	0.000162408
ENSG00000138193	PLCE1	processed_transcript,protein_coding	9.73474e-07	0.000168264	-4.95008	4.31094	2.00348e-06	0.00036652
ENSG00000079841	RIMS1	processed_transcript,retained_intron,protein_coding	7.61913e-05	0.00575479	-4.9515	1.94	9.7953e-05	0.00826236
ENSG00000183454	GRIN2A	processed_transcript,retained_intron,protein_coding	1.08811e-05	0.00117005	-4.95215	2.82554	1.81032e-05	0.0021703
ENSG00000130294	KIF1A	retained_intron,protein_coding	3.75587e-06	0.000499123	-4.96427	3.37557	7.80251e-06	0.0011102
ENSG00000050344	NFE2L3	retained_intron,protein_coding	4.33306e-07	8.65782e-05	-4.96491	5.03943	7.61633e-07	0.000162557
ENSG00000115507	OTX1	nonsense_mediated_decay,retained_intron,protein_coding	7.1017e-05	0.00543685	-4.97139	1.95836	8.88325e-05	0.00759817
ENSG00000172296	SPTLC3	processed_transcript,protein_coding	3.05545e-06	0.000424045	-5.01613	3.42483	6.38551e-06	0.000946836
ENSG00000168952	STXBP6	nonsense_mediated_decay,protein_coding	8.05679e-06	0.000941842	-5.03024	2.8968	1.35398e-05	0.00171827
ENSG00000261150	EPPK1	protein_coding	5.71749e-05	0.00456314	-5.03243	2.01415	7.33856e-05	0.00662658
ENSG00000253161	LINC01605	lincRNA	5.25009e-05	0.00425031	-5.05638	2.03526	6.68432e-05	0.00620315
ENSG00000019186	CYP24A1	processed_transcript,protein_coding	6.84134e-06	0.00082368	-5.07225	2.93851	1.13312e-05	0.00147112
ENSG00000139915	MDGA2	nonsense_mediated_decay,processed_transcript,retained_intron,protein_coding	3.69284e-05	0.00310918	-5.15416	2.12442	4.66247e-05	0.00474209
ENSG00000184347	SLIT3	processed_transcript,retained_intron,protein_coding	5.70449e-07	0.000106063	-5.1599	4.26005	1.02081e-06	0.000205423
ENSG00000172399	MYOZ2	protein_coding	3.48792e-05	0.00297774	-5.17001	2.13777	4.27435e-05	0.00439493
ENSG00000173210	ABLIM3	nonsense_mediated_decay,processed_transcript,retained_intron,protein_coding	9.207e-08	2.37971e-05	-5.2149	5.94762	1.82332e-07	5.13684e-05
ENSG00000111057	KRT18	retained_intron,protein_coding	4.51514e-08	1.29259e-05	-5.21523	7.83914	8.58331e-08	2.68686e-05
ENSG00000172638	EFEMP2	nonsense_mediated_decay,processed_transcript,retained_intron,protein_coding	2.77314e-05	0.0025284	-5.23268	2.1985	3.45723e-05	0.00363435
ENSG00000175084	DES	retained_intron,protein_coding	2.50591e-05	0.00232233	-5.26064	2.22085	3.05423e-05	0.00328423
ENSG00000172936	MYD88	processed_transcript,retained_intron,protein_coding	2.47553e-05	0.00230176	-5.26388	2.22476	3.05423e-05	0.00328423
ENSG00000260549	MT1L	processed_transcript,transcribed_unitary_pseudogene	3.22438e-06	0.000440973	-5.26465	3.11713	5.44457e-06	0.000820267
ENSG00000066468	FGFR2	nonsense_mediated_decay,processed_transcript,retained_intron,protein_coding	2.69586e-06	0.000377863	-5.30998	3.15969	4.46805e-06	0.000699325
ENSG00000198597	ZNF536	processed_transcript,protein_coding	2.25652e-06	0.000328504	-5.35469	3.20425	3.76722e-06	0.000599626
ENSG00000142686	C1orf216	processed_transcript,protein_coding	2.20248e-06	0.00032831	-5.36095	3.2082	3.68892e-06	0.000590499
ENSG00000156687	UNC5D	retained_intron,protein_coding	2.19689e-06	0.00032831	-5.36159	3.20874	3.68892e-06	0.000590499
ENSG00000154153	FAM134B	nonsense_mediated_decay,processed_transcript,retained_intron,protein_coding	1.38557e-05	0.00140416	-5.42063	2.36906	1.70082e-05	0.00207434
ENSG00000156475	PPP2R2B	nonsense_mediated_decay,processed_transcript,protein_coding	1.51476e-06	0.000241104	-5.45486	3.29759	2.55699e-06	0.000441951
ENSG00000115041	KCNIP3	processed_transcript,retained_intron,protein_coding	1.20547e-05	0.00127198	-5.45761	2.40585	1.46787e-05	0.00183469
ENSG00000161544	CYGB	processed_transcript,protein_coding	1.13255e-07	2.84887e-05	-5.46778	4.81051	2.43675e-07	6.29822e-05
ENSG00000169067	ACTBL2	protein_coding	8.57278e-06	0.0009858	-5.54825	2.48809	2.99542e-05	0.00324577
ENSG00000065833	ME1	protein_coding	1.62913e-07	3.7621e-05	-5.57286	4.34932	2.40318e-07	6.26897e-05
ENSG00000157227	MMP14	processed_transcript,retained_intron,protein_coding	7.33282e-09	2.86927e-06	-5.62241	8.63638	1.43327e-08	6.0568e-06
ENSG00000021300	PLEKHB1	processed_transcript,retained_intron,protein_coding	4.71637e-06	0.000593189	-5.70508	2.63257	1.61833e-05	0.00199971
ENSG00000139132	FGD4	nonsense_mediated_decay,processed_transcript,retained_intron,protein_coding	4.87537e-07	9.28066e-05	-5.73609	3.56339	8.20808e-07	0.000173869
ENSG00000183778	B3GALT5	processed_transcript,protein_coding	4.12056e-06	0.000532516	-5.74008	2.66646	1.43209e-05	0.00180117
ENSG00000159263	SIM2	processed_transcript,retained_intron,protein_coding	3.20905e-06	0.000440973	-5.80476	2.72709	1.09687e-05	0.00144403
ENSG00000152953	STK32B	nonsense_mediated_decay,processed_transcript,retained_intron,protein_coding	1.01875e-07	2.58571e-05	-5.84888	4.22035	2.2177e-07	5.9504e-05
ENSG00000047365	ARAP2	processed_transcript,retained_intron,protein_coding	2.43972e-06	0.000345399	-5.87543	2.79151	8.49315e-06	0.00116721
ENSG00000170396	ZNF804A	protein_coding	2.42941e-06	0.000345399	-5.87634	2.79445	8.49315e-06	0.00116721
ENSG00000087116	ADAMTS2	retained_intron,protein_coding	2.20178e-06	0.00032831	-5.90171	2.81637	7.60528e-06	0.00109628
ENSG00000276547	PCDHGB5	protein_coding	6.49924e-08	1.74384e-05	-5.95654	4.32407	1.42104e-07	4.04395e-05
ENSG00000106772	PRUNE2	processed_transcript,protein_coding	5.95865e-08	1.62983e-05	-5.97733	4.34355	1.3023e-07	3.86206e-05
ENSG00000187210	GCNT1	processed_transcript,protein_coding	1.77592e-07	4.00264e-05	-5.98281	3.79943	3.05124e-07	7.54058e-05
ENSG00000133135	RNF128	protein_coding	1.17243e-07	2.9231e-05	-6.08342	3.89583	2.00088e-07	5.45509e-05
ENSG00000165186	PTCHD1	protein_coding	8.98632e-07	0.000159228	-6.12915	3.03007	3.11946e-06	0.000520026
ENSG00000075340	ADD2	nonsense_mediated_decay,processed_transcript,retained_intron,protein_coding	8.24776e-08	2.15152e-05	-6.16825	3.97773	1.41612e-07	4.04395e-05
ENSG00000132639	SNAP25	processed_transcript,protein_coding	7.06599e-07	0.000128432	-6.18946	3.08802	2.47121e-06	0.00043787
ENSG00000203867	RBM20	processed_transcript,retained_intron,protein_coding	2.31727e-08	7.34042e-06	-6.20199	4.56155	5.14412e-08	1.73715e-05
ENSG00000143631	FLG	protein_coding	4.83014e-07	9.2571e-05	-6.2845	3.178	1.69479e-06	0.000318316
ENSG00000110693	SOX6	nonsense_mediated_decay,processed_transcript,retained_intron,protein_coding	4.63303e-07	9.12772e-05	-6.29486	3.18805	1.6236e-06	0.000306991
ENSG00000100300	TSPO	retained_intron,protein_coding	4.54217e-08	1.29259e-05	-6.31158	4.11475	7.91046e-08	2.50406e-05
ENSG00000107104	KANK1	processed_transcript,retained_intron,protein_coding	2.31888e-08	7.34042e-06	-6.47209	4.27015	4.06117e-08	1.43019e-05
ENSG00000164318	EGFLAM	nonsense_mediated_decay,retained_intron,protein_coding	2.0266e-07	4.42599e-05	-6.49957	3.38075	7.14733e-07	0.000158552
ENSG00000139182	CLSTN3	processed_transcript,retained_intron,protein_coding	1.76371e-07	4.00264e-05	-6.53367	3.41377	6.16239e-07	0.00013889
ENSG00000189223	PAX8-AS1	retained_intron	1.11249e-08	4.17895e-06	-6.64647	4.43923	1.95558e-08	7.84554e-06
ENSG00000196569	LAMA2	processed_transcript,protein_coding	4.20601e-10	2.64986e-07	-6.66486	6.38851	9.09035e-10	5.82051e-07
ENSG00000182240	BACE2	processed_transcript,retained_intron,protein_coding	3.16273e-10	2.12151e-07	-6.78067	6.31359	5.90757e-10	3.9927e-07
ENSG00000133985	TTC9	protein_coding	5.51385e-08	1.52807e-05	-6.81711	3.68424	1.97902e-07	5.45509e-05
ENSG00000164930	FZD6	nonsense_mediated_decay,protein_coding	2.80858e-10	1.92991e-07	-7.06793	5.80848	4.56893e-10	3.30052e-07
ENSG00000072952	MRVI1	nonsense_mediated_decay,processed_transcript,retained_intron,protein_coding	4.54005e-10	2.78058e-07	-7.12344	5.46185	1.08071e-09	6.76596e-07
ENSG00000136943	CTSV	processed_transcript,protein_coding	0.00015252	0.00994666	-7.76244	0.995106	0.000967612	0.0522233
ENSG00000180532	ZSCAN4	protein_coding	0.000131511	0.008759	-7.81038	1.036	0.000811849	0.0450241
ENSG00000233608	TWIST2	protein_coding	0.000128695	0.00861215	-7.81755	1.04032	0.000811849	0.0450241
ENSG00000131435	PDLIM4	processed_transcript,retained_intron,protein_coding	7.77028e-10	4.4676e-07	-7.8304	4.66484	2.92112e-09	1.61366e-06
ENSG00000131398	KCNC3	protein_coding	0.000121818	0.00824023	-7.83433	1.06216	0.000811849	0.0450241
ENSG00000163531	NFASC	nonsense_mediated_decay,processed_transcript,retained_intron,protein_coding	3.07393e-12	3.7653e-09	-7.84561	7.36908	6.23181e-12	9.75382e-09
ENSG00000197653	DNAH10	nonsense_mediated_decay,retained_intron,protein_coding	0.000115727	0.00791352	-7.85122	1.07237	0.000744977	0.042145
ENSG00000121594	CD80	retained_intron,protein_coding	0.000113287	0.00778445	-7.85822	1.07662	0.000744977	0.042145
ENSG00000006210	CX3CL1	protein_coding	0.000109128	0.00757258	-7.86982	1.08935	0.000684404	0.0395117
ENSG00000243137	PSG4	nonsense_mediated_decay,retained_intron,protein_coding	0.000105054	0.00734413	-7.88226	1.09694	0.000684404	0.0395117
ENSG00000165588	OTX2	protein_coding	0.000105054	0.00734413	-7.88226	1.09694	0.000684404	0.0395117
ENSG00000021355	SERPINB1	processed_transcript,protein_coding	9.18172e-05	0.00668415	-7.92419	1.13899	0.000579569	0.0348149
ENSG00000259153	RP6-65G23.3	lincRNA	8.50105e-05	0.00626963	-7.94848	1.15921	0.000534199	0.032227
ENSG00000057704	TMCC3	processed_transcript,protein_coding	8.20536e-05	0.0061099	-7.9593	1.17105	0.000534199	0.032227
ENSG00000132359	RAP1GAP2	processed_transcript,retained_intron,protein_coding	8.13864e-05	0.00608196	-7.96192	1.17268	0.000534199	0.032227
ENSG00000149571	KIRREL3	processed_transcript,retained_intron,protein_coding	7.71909e-05	0.00581471	-7.97891	1.18322	0.000492895	0.0304525
ENSG00000229657	RP11-494K3.2	processed_pseudogene	7.27663e-05	0.00555567	-7.99722	1.19967	0.000455245	0.0286927
ENSG00000163485	ADORA1	processed_transcript,protein_coding	7.03034e-05	0.00539689	-8.00765	1.21114	0.000455245	0.0286927
ENSG00000186377	CYP4X1	processed_transcript,protein_coding	6.71329e-05	0.00522468	-8.02179	1.22486	0.000420889	0.0268274
ENSG00000143869	GDF7	protein_coding	6.67403e-05	0.00520851	-8.02419	1.22151	0.000420889	0.0268274
ENSG00000100234	TIMP3	protein_coding	6.63355e-05	0.0051913	-8.02559	1.22724	0.000420889	0.0268274
ENSG00000128422	KRT17	retained_intron,protein_coding	6.25033e-05	0.0049325	-8.0434	1.24792	0.000389501	0.0252844
ENSG00000070159	PTPN3	processed_transcript,protein_coding	6.21326e-05	0.00491703	-8.0458	1.24472	0.000389501	0.0252844
ENSG00000146477	SLC22A3	protein_coding	5.70053e-05	0.00456253	-8.07195	1.27053	0.000360794	0.0239732
ENSG00000160190	SLC37A1	processed_transcript,retained_intron,protein_coding	5.50412e-05	0.00441788	-8.08298	1.27751	0.00033451	0.0225458
ENSG00000187950	OVCH1	nonsense_mediated_decay,protein_coding	5.47362e-05	0.00440595	-8.08422	1.28284	0.00033451	0.0225458
ENSG00000114854	TNNC1	retained_intron,protein_coding	4.03991e-05	0.00336735	-8.17648	1.36333	0.000249359	0.0175192
ENSG00000184156	KCNQ3	nonsense_mediated_decay,retained_intron,protein_coding	4.02915e-05	0.00336735	-8.17775	1.36	0.000249359	0.0175192
ENSG00000151490	PTPRO	nonsense_mediated_decay,processed_transcript,retained_intron,protein_coding	3.67799e-05	0.00310918	-8.20495	1.38583	0.000232188	0.0167729
ENSG00000164619	BMPER	nonsense_mediated_decay,processed_transcript,retained_intron,protein_coding	3.62089e-05	0.00307263	-8.20933	1.39268	0.000216372	0.0157515
ENSG00000170421	KRT8	nonsense_mediated_decay,processed_transcript,retained_intron,protein_coding	4.13186e-13	8.31478e-10	-8.2543	7.96579	1.00918e-12	2.58468e-09
ENSG00000171303	KCNK3	protein_coding	3.0684e-05	0.00272701	-8.25912	1.43298	0.000188338	0.0141494
ENSG00000110723	EXPH5	protein_coding	2.84244e-05	0.00255847	-8.28156	1.45529	0.000175913	0.0132868
ENSG00000101017	CD40	nonsense_mediated_decay,processed_transcript,protein_coding	2.82088e-05	0.00255446	-8.28348	1.46025	0.000175913	0.0132868
ENSG00000149256	TENM4	processed_transcript,retained_intron,protein_coding	1.08117e-10	8.70281e-08	-8.29054	5.11498	4.20423e-10	3.12194e-07
ENSG00000108370	RGS9	nonsense_mediated_decay,processed_transcript,retained_intron,protein_coding	2.62656e-05	0.00242616	-8.3047	1.47788	0.000164428	0.0125881
ENSG00000172995	ARPP21	nonsense_mediated_decay,processed_transcript,retained_intron,protein_coding	2.08576e-05	0.00196528	-8.37215	1.54008	0.0001264	0.0102655
ENSG00000254535	PABPC4L	protein_coding	2.02255e-05	0.00191213	-8.38134	1.54621	0.000118555	0.00982369
ENSG00000198910	L1CAM	processed_transcript,retained_intron,protein_coding	1.83333e-05	0.00177492	-8.4099	1.57197	0.00011127	0.00930207
ENSG00000177570	SAMD12	nonsense_mediated_decay,processed_transcript,protein_coding	1.51806e-05	0.00150593	-8.46441	1.62143	9.23371e-05	0.00785925
ENSG00000104689	TNFRSF10A	retained_intron,protein_coding	1.48414e-05	0.00148272	-8.47076	1.62878	8.68765e-05	0.00746211
ENSG00000001561	ENPP4	protein_coding	1.40405e-05	0.00141272	-8.48706	1.63987	8.17868e-05	0.00708978
ENSG00000167306	MYO5B	processed_transcript,retained_intron,protein_coding	1.29134e-05	0.00133477	-8.51126	1.65942	7.70396e-05	0.00680713
ENSG00000070601	FRMPD1	protein_coding	1.22877e-05	0.00128215	-8.52489	1.67749	7.2609e-05	0.00657753
ENSG00000161681	SHANK1	nonsense_mediated_decay,processed_transcript,retained_intron,protein_coding	1.22095e-05	0.00127873	-8.52675	1.67877	7.2609e-05	0.00657753
ENSG00000145945	FAM50B	protein_coding	1.21319e-05	0.00127534	-8.52861	1.68004	7.2609e-05	0.00657753
ENSG00000224982	TMEM233	processed_transcript,protein_coding	1.13567e-05	0.00120282	-8.54755	1.6959	6.8471e-05	0.0062835
ENSG00000182870	GALNT9	processed_transcript,retained_intron,protein_coding	1.12778e-05	0.00119898	-8.54986	1.69467	6.8471e-05	0.0062835
ENSG00000166432	ZMAT1	processed_transcript,protein_coding	1.12214e-05	0.00119751	-8.55075	1.70091	6.8471e-05	0.0062835
ENSG00000206579	XKR4	processed_transcript,protein_coding	9.88521e-06	0.00107527	-8.58696	1.7314	5.76046e-05	0.00546429
ENSG00000110328	GALNT18	processed_transcript,protein_coding	9.6808e-06	0.00106538	-8.59273	1.73809	5.76046e-05	0.00546429
ENSG00000144481	TRPM8	nonsense_mediated_decay,processed_transcript,retained_intron,protein_coding	9.56191e-06	0.00105642	-8.5963	1.74057	5.76046e-05	0.00546429
ENSG00000005436	GCFC2	nonsense_mediated_decay,retained_intron,protein_coding	9.53245e-06	0.00105642	-8.59719	1.74118	5.76046e-05	0.00546429
ENSG00000277632	CCL3	retained_intron,protein_coding	9.48146e-06	0.00105582	-8.59848	1.74473	5.76046e-05	0.00546429
ENSG00000229807	XIST	lincRNA	4.69118e-14	2.00901e-10	-8.60231	9.00662	1.17508e-13	6.83762e-10
ENSG00000113504	SLC12A7	nonsense_mediated_decay,retained_intron,protein_coding	8.97919e-06	0.00101595	-8.61391	1.75808	5.44369e-05	0.00530675
ENSG00000080854	IGSF9B	processed_transcript,retained_intron,protein_coding	8.70148e-06	0.000996532	-8.62321	1.76195	5.14694e-05	0.0050701
ENSG00000117115	PADI2	processed_transcript,protein_coding	8.25318e-06	0.000952938	-8.63789	1.77738	4.86879e-05	0.00482987
ENSG00000179869	ABCA13	nonsense_mediated_decay,processed_transcript,retained_intron,protein_coding	8.15393e-06	0.000949259	-8.64136	1.77981	4.86879e-05	0.00482987
ENSG00000164744	SUN3	nonsense_mediated_decay,processed_transcript,retained_intron,protein_coding	7.23961e-06	0.00085607	-8.67442	1.81299	4.36311e-05	0.00446989
ENSG00000152092	ASTN1	processed_transcript,protein_coding	6.79785e-06	0.000821956	-8.69191	1.83012	3.91733e-05	0.00407243
ENSG00000254285	KRT8P3	processed_pseudogene	5.9571e-06	0.000729693	-8.72896	1.861	3.52351e-05	0.00369026
ENSG00000113805	CNTN3	processed_transcript,protein_coding	5.80419e-06	0.000714067	-8.73633	1.86623	3.34393e-05	0.00352841
ENSG00000143850	PLEKHA6	processed_transcript,protein_coding	4.07266e-06	0.000529107	-8.83409	1.95592	2.34598e-05	0.00264373
ENSG00000215853	RPTN	protein_coding	4.03381e-06	0.00052858	-8.83657	1.95977	2.34598e-05	0.00264373
ENSG00000146038	DCDC2	protein_coding	3.84061e-06	0.000505615	-8.84989	1.97345	2.23372e-05	0.00254779
ENSG00000166979	EVA1C	nonsense_mediated_decay,processed_transcript,retained_intron,protein_coding	3.83516e-06	0.000505615	-8.85047	1.97185	2.23372e-05	0.00254779
ENSG00000159899	NPR2	nonsense_mediated_decay,retained_intron,protein_coding	3.42943e-06	0.000462284	-8.88104	1.99998	2.02735e-05	0.00235647
ENSG00000134755	DSC2	protein_coding	3.37477e-06	0.000457102	-8.8855	2.00322	1.93251e-05	0.0022817
ENSG00000197769	MAP1LC3C	protein_coding	1.9458e-06	0.000299557	-9.03436	2.14137	1.11714e-05	0.00145709
ENSG00000095637	SORBS1	processed_transcript,protein_coding	1.68839e-06	0.000262801	-9.07253	2.17468	9.81123e-06	0.00132254
ENSG00000259129	LINC00648	lincRNA	1.59495e-06	0.000251031	-9.08769	2.18918	9.01099e-06	0.00122641
ENSG00000162618	ADGRL4	nonsense_mediated_decay,protein_coding	1.32363e-06	0.000212917	-9.13728	2.23555	7.62684e-06	0.00109628
ENSG00000183691	NOG	protein_coding	1.24215e-06	0.000202284	-9.15427	2.24984	7.02816e-06	0.00103127
ENSG00000111846	GCNT2	processed_transcript,retained_intron,protein_coding	1.04482e-06	0.000174176	-9.19983	2.29426	5.98684e-06	0.000892419
ENSG00000131409	LRRC4B	protein_coding	9.57667e-07	0.000168264	-9.22265	2.31701	5.53392e-06	0.000829294
ENSG00000198732	SMOC1	processed_transcript,retained_intron,protein_coding	8.8729e-07	0.000158213	-9.2428	2.335	5.12027e-06	0.000779748
ENSG00000162409	PRKAA2	protein_coding	5.72234e-07	0.000106063	-9.3575	2.44152	3.27493e-06	0.000536422
ENSG00000141338	ABCA8	retained_intron,protein_coding	5.60489e-07	0.000105271	-9.36296	2.44576	3.15963e-06	0.000523625
ENSG00000185860	CCDC190	processed_transcript,retained_intron,protein_coding	4.77415e-07	9.21247e-05	-9.40448	2.48581	2.74316e-06	0.000468382
ENSG00000165995	CACNB2	processed_transcript,retained_intron,protein_coding	3.34067e-07	6.92034e-05	-9.49675	2.57048	1.88912e-06	0.000347858
ENSG00000135457	TFCP2	retained_intron,protein_coding	3.1308e-07	6.5824e-05	-9.51338	2.58651	1.76937e-06	0.00032795
ENSG00000275216	RP11-54H7.4	lincRNA	1.9633e-07	4.32124e-05	-9.63264	2.69833	1.10533e-06	0.000219299
ENSG00000170891	CYTL1	protein_coding	1.85619e-07	4.11767e-05	-9.64686	2.71219	1.04081e-06	0.000207963
ENSG00000158352	SHROOM4	processed_transcript,protein_coding	1.76745e-07	4.00264e-05	-9.65937	2.72306	9.80626e-07	0.000201658
ENSG00000144681	STAC	nonsense_mediated_decay,processed_transcript,retained_intron,protein_coding	1.54328e-07	3.62322e-05	-9.69376	2.75549	8.71951e-07	0.000183324
ENSG00000137573	SULF1	nonsense_mediated_decay,processed_transcript,retained_intron,protein_coding	1.35137e-07	3.27695e-05	-9.72734	2.78718	7.55173e-07	0.000162408
ENSG00000081052	COL4A4	protein_coding	1.29221e-07	3.19345e-05	-9.73864	2.79782	7.34053e-07	0.000161566
ENSG00000018625	ATP1A2	processed_transcript,retained_intron,protein_coding	9.30444e-08	2.38304e-05	-9.82133	2.87564	5.27355e-07	0.00012178
ENSG00000154330	PGM5	processed_transcript,retained_intron,protein_coding	5.08892e-08	1.4337e-05	-9.97199	3.01916	2.85634e-07	7.18497e-05
ENSG00000169436	COL22A1	processed_transcript,protein_coding	4.06529e-08	1.20559e-05	-10.0278	3.07149	2.2497e-07	5.97933e-05
ENSG00000116977	LGALS8	nonsense_mediated_decay,retained_intron,protein_coding	2.45202e-08	7.67565e-06	-10.1526	3.1898	1.37109e-07	3.98223e-05
ENSG00000173530	TNFRSF10D	protein_coding	3.25913e-14	1.83639e-10	-10.1565	6.96058	1.42655e-13	6.83762e-10
ENSG00000122862	SRGN	processed_transcript,protein_coding	1.90195e-08	6.30394e-06	-10.2151	3.24835	1.06308e-07	3.22043e-05
ENSG00000106688	SLC1A1	processed_transcript,protein_coding	6.63523e-09	2.67049e-06	-10.4717	3.49481	3.72186e-08	1.32729e-05
ENSG00000151892	GFRA1	processed_transcript,protein_coding	4.79001e-09	1.98454e-06	-10.5505	3.56976	2.68872e-08	1.02364e-05
ENSG00000102287	GABRE	nonsense_mediated_decay,processed_transcript,retained_intron,protein_coding	4.34359e-09	1.82645e-06	-10.5742	3.5923	2.43464e-08	9.39606e-06
ENSG00000135406	PRPH	processed_transcript,retained_intron,protein_coding	2.95837e-09	1.30229e-06	-10.6666	3.68124	1.66162e-08	6.88422e-06
ENSG00000155897	ADCY8	protein_coding	2.09589e-09	1.01806e-06	-10.7493	3.76101	1.17631e-08	5.26034e-06
ENSG00000010278	CD9	processed_transcript,protein_coding	1.99167e-09	9.84408e-07	-10.7616	3.77231	1.12604e-08	5.11674e-06
ENSG00000125378	BMP4	processed_transcript,protein_coding	1.53777e-09	8.0229e-07	-10.8235	3.83159	8.71843e-09	4.02663e-06
ENSG00000101938	CHRDL1	protein_coding	1.40694e-09	7.47882e-07	-10.8447	3.85277	7.91456e-09	3.71628e-06
ENSG00000160307	S100B	protein_coding	8.43671e-10	4.75375e-07	-10.9666	3.9703	4.79797e-09	2.4577e-06
ENSG00000077943	ITGA8	processed_transcript,protein_coding	7.25511e-11	6.01171e-08	-11.5454	4.53254	4.2109e-10	3.12194e-07
ENSG00000183873	SCN5A	processed_transcript,retained_intron,protein_coding	2.01424e-11	1.9568e-08	-11.8448	4.82495	1.1842e-10	1.11209e-07
ENSG00000057294	PKP2	retained_intron,protein_coding	1.67933e-11	1.6897e-08	-11.8872	4.8664	9.897e-11	9.88986e-08
ENSG00000149294	NCAM1	nonsense_mediated_decay,processed_transcript,retained_intron,protein_coding	3.63949e-12	4.2723e-09	-12.2422	5.21521	2.18725e-11	2.93435e-08
ENSG00000115380	EFEMP1	nonsense_mediated_decay,processed_transcript,retained_intron,protein_coding	2.66023e-14	1.83639e-10	-13.3754	6.3351	1.69891e-13	6.83762e-10

## Sheet: metadata
Sample	Source
MAL051922_002 (Astrocytes Type 1)	C
MAL051922_005 (RG)	A
MAL051922_006 (BTIC)	A
