# Supplementary material for: Prospective Approach to Deciphering the Impact of Intercellular Mitochondrial Transfer from Human Neural Stem Cells and Brain Tumor-Initiating Cells to Neighboring Astrocytes
Source: Cells. 2024 Jan 23;13(3):204. doi: 10.3390/cells13030204 (PMC10854889; doi:10.3390/cells13030204)
Supplement: Supplementary file 1 [file cells-13-00204-s001.zip › Suppl_table S2_ Gene pathway analysis.xlsx]

## Sheet: IPA_README
Summary of tabs in this document	Description
pathways	Canonical pathways, describing biological functions.
	* This analysis compares the intersection of genes or molecules
	in your data to those in the pathway, and determines which
	pathways overlap with the data to a statistically significant degree.
regulators	Upstream regulators, which may include proteins (e.g., transcription
	factors, kinases), regulatory RNAs (e.g., miRNAs), and small
	molecules (e.g., ligands, drugs).
	* This analysis compares downstream targets of these regulators
	with the genes or molecules in your data, and looks for statistically
	significant overlaps.
	* This may suggest endogenous molecules that may be responsible
	for some of the changes observed, such as in the case of TFs or
	miRNAs, or external treatments that could be used to modulate the
	response of the system, such as for drugs.
Glossary of terms	Description
B-H p-value	Benjamini-Hochberg corrected p-value, also known as the FDR or Q-Value.
	This should be used to assess statistical significance.
	* The p-value is computed from Fisher's Exact test based on the
	intersection between your data and the gene set in the IPA
	database (e.g., a pathway, or regulator targets), relative to
	the overall size of your data set (e.g., number of differential
	genes) and the size of the IPA gene set (e.g., number of genes
	in the pathway).
	* P-values are computed for all of the gene sets in the IPA
	database (e.g., all pathways), and the FDR correction is
	performed to correct these for multiple testing, producing
	B-H corrected p-values.
Ratio	The fraction of molecules in the IPA database list (e.g., pathway)
	that intersect with your data set (e.g., differential genes).
z-score	Inference of the direction of change of the pathway or inferred activity
	of the regulator. It is a separate calculation from the pathway
	enrichment significance (B-H p-value).
	* This is based on the fold-changes of the molecules in the dataset,
	and the role of those molecules in the pathway.
	* For example, an activating gene with a positive (up-regulated)
	fold change would have an activating effect on the pathway,
	but the reverse for a repressing gene. IPA sums the effects
	of all of the DE genes in the pathway into the z-score.
	* Similar inference works for upstream regulators, but in this
	case it's inferring the activity of the regulator. For example,
	if downstream targets that are activated by the regulator
	are up-regulated in the data set, that implies higher activity
	by that regulator molecule.
	* In some cases this inference is not possible. This is usually
	because the “pathway” as we think of it biologically is
	actually 2 or more components that don’t interact directly
	with each other, so it’s not possible to make a pathway-wide
	inference. These may appear as blank or #NUM values in Excel.
	* If a data set was uploaded without any logFC values, such as
	if it is based on a clustering analysis (so there may be many
	different changes based on which groups are being compared),
	then there will not be any z-scores calculated.
Target Molecules in Dataset	Intersection between your gene/molecule list and the genes/molecules
	in the IPA database list (e.g. pathway or regulator targets).

## Sheet: canonical_pathways
Ingenuity Canonical Pathways	B-H p-value	Ratio	z-score	Molecules	Unnamed: 5
Axonal Guidance Signaling	1.54882e-07	0.0688		ABLIM3,ADAM33,ADAMTS15,ADAMTS2,ADAMTS4,ADAMTS9,BMP4,DPYSL5,EPHA3,EPHB1,FZD6,GDF7,ITGA4,ITGA7,ITGA8,L1CAM,MMP1,MMP10,MMP13,MMP14,MMP24,MMP25,MMP28,MMP8,NTRK2,PIK3CG,PLCE1,PLCH1,RHOD,SEMA6D,SLIT2,SLIT3,UNC5C,UNC5D,WNT16
Hepatic Fibrosis / Hepatic Stellate Cell Activation	1.54882e-07	0.108		AGTR1,CCL2,CD40,COL10A1,COL1A2,COL21A1,COL22A1,COL3A1,COL4A3,COL4A4,COL4A6,COL5A2,COL5A3,COL8A1,FGFR2,IL1RAPL1,KDR,MMP1,MMP13,PDGFRA,VCAM1
Pulmonary Fibrosis Idiopathic Signaling Pathway	7.58578e-07	0.0798	1.569	COL10A1,COL1A2,COL21A1,COL22A1,COL3A1,COL4A3,COL4A4,COL4A6,COL5A2,COL5A3,COL8A1,FGFR2,FZD6,LEF1,MMP1,MMP10,MMP13,MMP14,MMP24,MMP25,MMP28,MMP8,PDGFRA,PIK3CG,SNAI1,WNT16
Role Of Osteoclasts In Rheumatoid Arthritis Signaling Pathway	3.71535e-06	0.0777	1.46	ADAM33,COL10A1,COL1A2,COL21A1,COL22A1,COL3A1,COL4A3,COL4A4,COL4A6,COL5A2,COL5A3,COL8A1,FRZB,IL1RAPL1,MMP1,MMP10,MMP13,MMP14,MMP24,MMP25,MMP28,MMP8,PIK3CG,RHOD
Inhibition of Matrix Metalloproteases	6.30957e-06	0.231	-1.667	MMP1,MMP10,MMP13,MMP14,MMP24,MMP25,MMP28,MMP8,TIMP3
Granulocyte Adhesion and Diapedesis	6.30957e-06	0.0952		CCL2,CCL3,CLDN1,CX3CL1,CXCL2,CXCL6,HRH4,IL1RAPL1,ITGA4,MMP1,MMP10,MMP13,MMP14,MMP24,MMP25,MMP28,MMP8,VCAM1
Osteoarthritis Pathway	3.31131e-05	0.0805	0.728	ADAMTS4,CASP4,COL10A1,DKK1,FRZB,FZD6,IL1RAPL1,ITGA4,ITGA7,ITGA8,LEF1,MMP1,MMP10,MMP13,PRKAA2,PTGS2,PTHLH,TIMP3,WNT16
Pulmonary Healing Signaling Pathway	3.71535e-05	0.0854	0.728	BMP4,FGF10,FGFR2,FZD6,KDR,LEF1,MMP1,MMP10,MMP13,MMP14,MMP24,MMP25,MMP28,MMP8,MYD88,PRKAA2,WNT16
Hepatic Fibrosis Signaling Pathway	3.71535e-05	0.0615	1.091	AGTR1,CACNB2,CACNG4,CCL2,CCL3,CD40,COL10A1,COL1A2,COL3A1,COL5A3,FZD6,IL1RAPL1,ITGA4,ITGA7,ITGA8,KDR,LEF1,MMP1,MMP13,MYD88,PDGFRA,PIK3CG,RHOD,SNAI1,VCAM1,WNT16
S100 Family Signaling Pathway	3.71535e-05	0.0492	1.298	ADGRG1,ADGRL4,ADGRV1,ADORA1,ADRA2A,AGTR1,AVPR1A,CACNB2,CACNG4,CCL3,CMKLR1,FGFR2,FZD6,GRPR,HRH4,HTR7,LEF1,LGR5,MMP1,MMP10,MMP13,MMP14,MMP24,MMP25,MMP28,MMP8,MYD88,NTRK2,OCLN,PIK3CG,PLA2G4A,PLCE1,PLCH1,PTGFR,S100B,SERPINF1,VCAM1,WNT16
Role Of Osteoblasts In Rheumatoid Arthritis Signaling Pathway	3.71535e-05	0.0779	2.065	BMP4,CTSV,DKK1,FRZB,FZD6,LEF1,MMP1,MMP10,MMP13,MMP14,MMP24,MMP25,MMP28,MMP8,PIK3CG,PTGS2,STAT4,TNFSF4,WNT16
Wound Healing Signaling Pathway	5.24807e-05	0.0754	1.147	COL10A1,COL1A2,COL21A1,COL22A1,COL3A1,COL4A3,COL4A4,COL4A6,COL5A2,COL5A3,COL8A1,FGFR2,IL1RAPL1,KRT17,LAMA2,MMP1,MMP10,MMP8,TNFSF4
GP6 Signaling Pathway	8.12831e-05	0.102	0.832	COL10A1,COL1A2,COL21A1,COL22A1,COL3A1,COL4A3,COL4A4,COL4A6,COL5A2,COL5A3,COL8A1,LAMA2,PIK3CG
Dilated Cardiomyopathy Signaling Pathway	9.33254e-05	0.0933	-1.897	ABCC9,ADCY1,ADCY8,CACNB2,CACNG4,DES,DSC2,DSG2,GUCY1A1,GUCY1B1,PDE3A,RBM20,SCN5A,TNNC1
Tumor Microenvironment Pathway	0.000147911	0.0838	2.138	CCL2,COL1A2,COL3A1,FGF10,MMP1,MMP10,MMP13,MMP14,MMP24,MMP25,MMP28,MMP8,PIK3CG,PTGS2,TNC
Role Of Chondrocytes In Rheumatoid Arthritis Signaling Pathway	0.000204174	0.0922	0.832	ADAMTS4,CCL2,IL1RAPL1,MMP1,MMP10,MMP13,MMP14,MMP24,MMP25,MMP28,MMP8,PRKAA2,PTGS2
HOTAIR Regulatory Pathway	0.000204174	0.0859	1.387	COL1A2,COL3A1,LEF1,MMP1,MMP10,MMP13,MMP14,MMP24,MMP25,MMP28,MMP8,PIK3CG,TWIST2,WNT16
Agranulocyte Adhesion and Diapedesis	0.000204174	0.0762		CCL2,CCL3,CLDN1,CX3CL1,CXCL2,CXCL6,ITGA4,MMP1,MMP10,MMP13,MMP14,MMP24,MMP25,MMP28,MMP8,VCAM1
Colorectal Cancer Metastasis Signaling	0.000363078	0.0664	1	ADCY1,ADCY8,FZD6,GUCY1A1,GUCY1B1,LEF1,MMP1,MMP10,MMP13,MMP14,MMP24,MMP25,MMP28,MMP8,PIK3CG,PTGS2,RHOD,WNT16
Atherosclerosis Signaling	0.000467735	0.0902		CCL2,CD40,COL10A1,COL1A2,COL3A1,COL5A3,F3,ITGA4,MMP1,MMP13,PLA2G4A,VCAM1
Pathogen Induced Cytokine Storm Signaling Pathway	0.000724436	0.0566	0.218	CCL2,CCL3,COL10A1,COL1A2,COL21A1,COL22A1,COL3A1,COL4A3,COL4A4,COL4A6,COL5A2,COL5A3,COL8A1,CX3CL1,CXCL2,CXCL6,IL1RAPL1,MYD88,SRGN,STAT4,TNFSF4
Endocannabinoid Neuronal Synapse Pathway	0.00131826	0.0805	1	ADCY1,ADCY8,CACNB2,CACNG4,DNAH10,GRIN2A,GUCY1A1,GUCY1B1,PLCE1,PLCH1,PTGS2,RIMS1
CREB Signaling in Neurons	0.00141254	0.0461	1.177	ADCY1,ADCY8,ADGRG1,ADGRL4,ADGRV1,ADORA1,ADRA2A,AGTR1,AVPR1A,CACNB2,CACNG4,CMKLR1,FGFR2,FZD6,GRIN2A,GRPR,GUCY1A1,GUCY1B1,HRH4,HTR7,KDR,LGR5,NTRK2,PDGFRA,PIK3CG,PLCE1,PLCH1,PTGFR
Cardiac Hypertrophy Signaling (Enhanced)	0.00316228	0.0461	0.471	ADCY1,ADCY8,ADRA2A,AGTR1,CACNB2,CACNG4,FGF10,FGFR2,FZD6,GUCY1A1,GUCY1B1,HSPB7,IL7R,ITGA4,ITGA7,ITGA8,MAP3K9,MYOCD,PDE3A,PIK3CG,PLCE1,PLCH1,PTGS2,TNFSF4,WNT16
Leptin Signaling in Obesity	0.00316228	0.105		ADCY1,ADCY8,GUCY1A1,GUCY1B1,PDE3A,PIK3CG,PLCE1,PLCH1
Sphingosine-1-phosphate Signaling	0.00331131	0.0833	1.414	ADCY1,ADCY8,CASP4,GUCY1A1,GUCY1B1,PDGFRA,PIK3CG,PLCE1,PLCH1,RHOD
Leukocyte Extravasation Signaling	0.00331131	0.0674	2.309	CLDN1,ITGA4,MMP1,MMP10,MMP13,MMP14,MMP24,MMP25,MMP28,MMP8,PIK3CG,TIMP3,VCAM1
Cellular Effects of Sildenafil (Viagra)	0.00467735	0.0733		ADCY1,ADCY8,CACNB2,CACNG4,GUCY1A1,GUCY1B1,KCNQ3,NPR2,PDE3A,PLCE1,PLCH1
Gustation Pathway	0.00489779	0.064	-0.302	ABCC9,ADCY1,ADCY8,CACNB2,CACNG4,GABRE,GABRG3,GUCY1A1,GUCY1B1,KCNQ3,LIPH,PDE3A,SCN5A
Synaptogenesis Signaling Pathway	0.00489779	0.054	0.535	ADCY1,ADCY8,CACNB2,CDH18,CDH7,EPHA3,EPHB1,GRIN2A,GUCY1A1,GUCY1B1,NLGN4X,NRXN3,NTRK2,PIK3CG,SNAP25,STXBP6,SYT6
White Adipose Tissue Browning Pathway	0.00870964	0.0725	0	ADCY1,ADCY8,CACNB2,CACNG4,FGFR2,GUCY1A1,GUCY1B1,KDR,PRKAA2,THRB
Bladder Cancer Signaling	0.00954993	0.0776		FGF10,MMP1,MMP10,MMP13,MMP14,MMP24,MMP25,MMP28,MMP8
Oxytocin In Spinal Neurons Signaling Pathway	0.00977237	0.143	0.447	ABCC9,AVPR1A,GUCY1A1,GUCY1B1,NPR2
G-Protein Coupled Receptor Signaling	0.0102329	0.0398	0.756	ADCY1,ADCY8,ADGRG1,ADGRL4,ADGRV1,ADORA1,ADRA2A,AGTR1,AMOT,AVPR1A,CMKLR1,DUSP4,FZD6,GRPR,GUCY1A1,GUCY1B1,HRH4,HTR7,KCNQ3,LGR5,MAP3K9,PDE3A,PIK3CG,PLCE1,PTGFR,RGS2,SIX1,SIX2
GPCR-Mediated Integration of Enteroendocrine Signaling Exemplified by an L Cell	0.0114815	0.0933	-1.342	ADCY1,ADCY8,GRPR,GUCY1A1,GUCY1B1,PLCE1,PLCH1
Estrogen Receptor Signaling	0.0114815	0.0465	0.775	ADCY1,ADCY8,CACNB2,CACNG4,GUCY1A1,GUCY1B1,MMP1,MMP10,MMP13,MMP14,MMP24,MMP25,MMP28,MMP8,PIK3CG,PLCE1,PLCH1,PRKAA2,SNAI1
Prostanoid Biosynthesis	0.0114815	0.3		PTGES,PTGIS,PTGS2
Role of Osteoblasts, Osteoclasts and Chondrocytes in Rheumatoid Arthritis	0.0114815	0.057		ADAMTS4,BMP4,DKK1,FRZB,FZD6,IL1RAPL1,LEF1,MMP1,MMP13,MMP14,MMP8,PIK3CG,WNT16
Role of IL-17A in Arthritis	0.0128825	0.105		CCL2,CXCL6,MMP1,MMP13,PIK3CG,PTGS2
Factors Promoting Cardiogenesis in Vertebrates	0.0147911	0.0654	-0.632	BMP4,DKK1,FZD6,LEF1,MYOCD,NOG,PLCE1,PLCH1,SCN5A,WNT16
Role of Macrophages, Fibroblasts and Endothelial Cells in Rheumatoid Arthritis	0.017378	0.0482		ADAMTS4,CCL2,DKK1,FRZB,FZD6,IL1RAPL1,LEF1,MMP1,MMP13,MYD88,PIK3CG,PLCE1,PLCH1,ROR2,VCAM1,WNT16
GABA Receptor Signaling	0.018197	0.0682		ADCY1,ADCY8,CACNB2,CACNG4,GABRE,GABRG3,GUCY1A1,GUCY1B1,KCNQ3
SNARE Signaling Pathway	0.0218776	0.0662	-1	ADCY1,ADCY8,CACNB2,GUCY1A1,GUCY1B1,RIMS1,SNAP25,STXBP6,SYT6
Apelin Liver Signaling Pathway	0.0218776	0.148	2	COL10A1,COL1A2,COL3A1,COL5A3
Serotonin Receptor Signaling	0.0229087	0.111		ADCY1,ADCY8,GUCY1A1,GUCY1B1,HTR7
Endothelin-1 Signaling	0.0234423	0.0567	1.265	ADCY1,ADCY8,CASP4,GUCY1A1,GUCY1B1,NPR2,PIK3CG,PLA2G4A,PLCE1,PLCH1,PTGS2
Neutrophil Extracellular Trap Signaling Pathway	0.0239883	0.0436	0	CASP4,COL10A1,COL1A2,COL21A1,COL22A1,COL3A1,COL4A3,COL4A4,COL4A6,COL5A2,COL5A3,COL8A1,PIK3CG,PLA2G4A,PLCE1,PLCH1,SERPINB1,TSPO
Neuroinflammation Signaling Pathway	0.0245471	0.0473	-2.496	BACE2,CCL2,CCL3,CD40,CD80,CX3CL1,GABRE,GABRG3,GRIN2A,MYD88,PIK3CG,PLA2G4A,PTGS2,S100B,VCAM1
GPCR-Mediated Nutrient Sensing in Enteroendocrine Cells	0.0288403	0.0678	-0.816	ADCY1,ADCY8,CACNB2,CACNG4,GUCY1A1,GUCY1B1,PLCE1,PLCH1
Endocannabinoid Cancer Inhibition Pathway	0.0316228	0.0612	1.134	ADCY1,ADCY8,CASP4,GUCY1A1,GUCY1B1,LEF1,PIK3CG,PRKAA2,TWIST2
Circadian Rhythm Signaling	0.0354813	0.0485		ADCY1,ADCY8,CACNB2,CACNG4,GRIN2A,GRPR,GUCY1A1,GUCY1B1,NPR2,NTRK2,PLCE1,PLCH1,PRKAA2
Insulin Secretion Signaling Pathway	0.0389045	0.0478	0.333	ABCC9,ADCY1,ADCY8,CACNB2,CACNG4,GUCY1A1,GUCY1B1,NALCN,PIK3CG,PLCE1,PLCH1,SNAP25,STAT4
eNOS Signaling	0.0446684	0.0577	0.816	ADCY1,ADCY8,AQP1,GUCY1A1,GUCY1B1,KDR,NOSTRIN,PIK3CG,PRKAA2
Dopamine-DARPP32 Feedback in cAMP Signaling	0.0457088	0.0538	-0.707	ADCY1,ADCY8,CACNB2,CACNG4,GRIN2A,GUCY1A1,GUCY1B1,PLCE1,PLCH1,PPP2R2B
