# Supplementary material for: Prospective Approach to Deciphering the Impact of Intercellular Mitochondrial Transfer from Human Neural Stem Cells and Brain Tumor-Initiating Cells to Neighboring Astrocytes
Source: Cells. 2024 Jan 23;13(3):204. doi: 10.3390/cells13030204 (PMC10854889; doi:10.3390/cells13030204)
Supplement: Supplementary file 1 [file cells-13-00204-s001.zip › Suppl_table S3_ RT-PCR primers.xlsx]

## Sheet: RT-PCR primers
Gene symbol	Forward primer	Reverse primer
BLBP	GCACATTCAAGAACACGGAGA	CACATCACCAAAAGTAAGGGTCA
EAAT2	CCTGACGGTGTTTGGTGTCAT	CAAGCGGCCACTAGCCTTAG
XIST	GAAGTCTCAAGGCTTGAGTTAGAAG	TTGGGTCCTCTATCCATCTAGGTAG
EFEMP1	CAAAGTGAACACAACGTGTGC	TGCTCCCCTCGCTTCTGAT
FZD6	ATGGCCTACAACATGACGTTT	GTTTACGACAAGGTGGAACCA
BACE2	GGAGATGCTGATCGGGACC	AGTACGTGTCTATGTAGGAGTGC
NFASC	CTCTGTCCTTCCGTGACTTTATT	CAGCAGAGAGTGTGTGTCTATG
KRT8	CAGAAGTCCTACAAGGTGTCCA	CTCTGGTTGACCGTAACTGCG
KRT18	CCGAGAGGAGCTAGACAAGTA	ATCTCCAAGGACTGGACTGTA
CCL2	TCATAGCAGCCACCTTCATTC	CTCTGCACTGAGATCTTCCTATTG
DSG2	GTATCTCTGGAGCCTGCTTATC	CAAAGTGTAGCTGCTGTGTTC
CCND2	CAGGGCTGGGAGAAGAAATAG	CTACCTCCAATTCCCACACTAC
POSTN	CTCATAGTCGTATCAGGGGTCG	ACACAGTCGTTTTCTGTCCAC
CD44	CTGCCGCTTTGCAGGTGTA	CATTGTGGGCAAGGTGCTATT
TGFB1	CTTCGCCCCTAGCAACGAG	TGAGGGTCATGCCGTGTTTC
DUSP4	GGCGGCTATGAGAGGTTTTCC	TGGTCGTGTAGTGGGGTCC
MXRA5	CATCCCCGATGGAGCTTTAAG	TCAATGTGCAGCCTCATTAAGTT
TNC	GCCCCTGATGTTAAGGAGCTG	GGCCTCGAAGGTGACAGTT
PLS3	CTAACACCGATGACCTGTTCAA	TGTTCACAACATGACACCCAAT
IGFBP5	ACCTGAGATGAGACAGGAGTC	GTAGAATCCTTTGCGGTCACAA
FN1	CGGTGGCTGTCAGTCAAAG	AAACCTCGGCTTCCTCCATAA
SPOCK1	ACCCCTGCCTGAAGGTAAAAT	GGCTTGCACTTGACCAAATTC
ITGA4	AGCCCTAATGGAGAACCTTGT	CCAGTGGGGAGCTTATTTTCAT
CYCLIND1	GCTGCGAAGTGGAAACCATC	CCTCCTTCTGCACACATTTGAA
COL3A1	GCCAAATATGTGTCTGTGACTCA	GGGCGAGTAGGAGCAGTTG
COL5A2	CCGGGTCTAGCTGGTGAAAG	TCTCCTCTAGGTCCTAACGGG
COL14A1	CTTGCACAGTATAGTGGTGACC	AGTCCTTGATCCTGCTTCTGG
MMP4	AGCATTCTTCCGTTTATCCAACA	GCTCGTCTATCCAGTCGGAC
MMP14	CGAGGTGCCCTATGCCTAC	CTCGGCAGAGTCAAAGTGG
SOX2	GCCGAGTGGAAACTTTTGTCG	GGCAGCGTGTACTTATCCTTCT
C-MYC	GGCTCCTGGCAAAAGGTCA	CTGCGTAGTTGTGCTGATGT
CAV	CATCCCGATGGCACTCATCTG	TGCACTGAATCTCAATCAGGAAG
EMP1	GTGCTGGCTGTGCATTCTTG	CCGTGGTGATACTGCGTTCC
